# Supplementary material for: Analysis of Akkermansia muciniphila in Mulberry Galacto-Oligosaccharide Medium via Comparative Transcriptomics
Source: Foods. 2023 Jan 17;12(3):440. doi: 10.3390/foods12030440 (PMC9914603; doi:10.3390/foods12030440)
Supplement: Supplementary file 1 [file foods-12-00440-s001.zip]

Archive with 1 entries (1 files):
- foods-2083407-supplementary.xlsx
