# Supplementary material for: Analysis of Akkermansia muciniphila in Mulberry Galacto-Oligosaccharide Medium via Comparative Transcriptomics
Source: Foods. 2023 Jan 17;12(3):440. doi: 10.3390/foods12030440 (PMC9914603; doi:10.3390/foods12030440)
Supplement: Supplementary file 1 [file foods-12-00440-s001.zip › foods-2083407-supplementary.xlsx]

## Sheet: GOS-BHI
Gene_id	Gene name	Gene description	FC(GOS/BHI)	Log2FC(GOS/BHI)	Pvalue	Padjust	Significant	Regulate	Type	BHI_1	BHI_2	BHI_3	GOS_1	GOS_2	GOS_3	BHI	GOS
sRNA0267			2.868	1.51988	1.78013e-05	0.0432038	yes	up	sRNA	190.82	292.63	202.76	308.8	741.12	724.7	228.737	591.54
AMUC_RS02175	AMUC_RS02175	peptidoglycan DD-metalloendopeptidase family protein	0.461	-1.11863	0.00176599	0.999078	yes	down	mRNA	149.32	134.36	83.23	49.43	50.01	55.23	122.303	51.5567
sRNA0410			1.542	0.625175	0.0021288	0.999078	yes	up	sRNA	2193.03	1882.63	1675.89	1995.35	3180.26	2944.07	1917.18	2706.56
sRNA0351			1.918	0.939687	0.00378612	0.999078	yes	up	sRNA	910.68	1413.57	1275.4	1256.59	2308.3	2721.89	1199.88	2095.59
sRNA0025			0.716	-0.481805	0.00391135	0.999078	yes	down	sRNA	22095.5	20338.5	16713.7	13184.7	12055.8	14018.4	19715.9	13086.3
sRNA0433			3.056	1.61158	0.00809139	0.999078	yes	up	sRNA	161.28	52.03	76.15	116.54	182.63	494.73	96.4867	264.633
AMUC_RS02040	AMUC_RS02040	squalene/phytoene synthase family protein	1.81	0.856348	0.0180258	0.999078	yes	up	mRNA	55.11	41.09	30.09	81.97	68.24	59.96	42.0967	70.0567
AMUC_RS02610	AMUC_RS02610	RsmD family RNA methyltransferase	0.573	-0.802935	0.018128	0.999078	yes	down	mRNA	135.46	139.62	117.45	57.86	75.91	70.45	130.843	68.0733
AMUC_RS04090	AMUC_RS04090	hypothetical protein	1.825	0.868007	0.0184328	0.999078	yes	up	mRNA	29.9	53.75	54.02	99.81	62.04	73.92	45.89	78.59
AMUC_RS06695	carA	glutamine-hydrolyzing carbamoyl-phosphate synthase small subunit	0.804	-0.314815	0.0195464	0.999078	yes	down	mRNA	373.21	359.6	375.43	273.74	287.89	255.27	369.413	272.3
AMUC_RS06875	AMUC_RS06875	autotransporter-associated beta strand repeat-containing protein	0.899	-0.153501	0.0199178	0.999078	yes	down	mRNA	213.34	214.8	216.29	195.88	170.48	167.76	214.81	178.04
sRNA0005			1.963	0.972845	0.0222794	0.999078	yes	up	sRNA	603.81	493.9	492.05	525.23	1142.49	1163.33	529.92	943.683
AMUC_RS00940	AMUC_RS00940	phage holin family protein	0.788	-0.344327	0.0240833	0.999078	yes	down	mRNA	887.91	1031.22	949.8	678.4	766.66	627.88	956.31	690.98
sRNA0197			1.39	0.475312	0.0241589	0.999078	yes	up	sRNA	976.05	748.87	736.98	790.75	1176.48	1153.62	820.633	1040.28
AMUC_RS09410	AMUC_RS09410	YggS family pyridoxal phosphate-dependent enzyme	1.336	0.417641	0.0242658	0.999078	yes	up	mRNA	220.5	248.62	288.74	337.23	308.45	291.14	252.62	312.273
AMUC_RS06340	AMUC_RS06340	hypothetical protein	1.153	0.205154	0.025134	0.999078	yes	up	mRNA	5047.28	5601.11	7088.86	6562.11	6133.12	6209.27	5912.42	6301.5
AMUC_RS08975	cobT	nicotinate-nucleotide--dimethylbenzimidazole phosphoribosyltransferase	3.59	1.84404	0.0278187	0.999078	yes	up	mRNA	1.89	5.56	6.06	10.8	19.47	14.01	4.50333	14.76
AMUC_RS09260	thrS	threonine--tRNA ligase	1.324	0.404884	0.0297036	0.999078	yes	up	mRNA	73.52	76	94.97	100.03	98.89	99.25	81.4967	99.39
sRNA0117			1.978	0.98385	0.0313103	0.999078	yes	up	sRNA	146.53	162.57	101.46	130.78	289.8	308.87	136.853	243.15
sRNA0004			2.066	1.047	0.0323376	0.999078	yes	up	sRNA	1446.32	1970.13	2034.19	1584.9	4596.41	3918.48	1816.88	3366.6
AMUC_RS07245	AMUC_RS07245	hypothetical protein	0.557	-0.844005	0.0323526	0.999078	yes	down	mRNA	132.7	69.98	95.69	64.96	45.53	44.84	99.4567	51.7767
sRNA0047			1.601	0.678956	0.0334454	0.999078	yes	up	sRNA	1202.25	2123.31	1512.06	2014.14	2561.01	2564.01	1612.54	2379.72
sRNA0013			1.453	0.539147	0.0348371	0.999078	yes	up	sRNA	1697.27	1261.59	1386.14	1563.66	1938.68	2297.98	1448.33	1933.44
AMUC_RS03520	AMUC_RS03520	IdeS/Mac family cysteine endopeptidase	0.457	-1.12912	0.037047	0.999078	yes	down	mRNA	35.42	32.43	41.72	18.02	11.47	17.52	36.5233	15.67
AMUC_RS08040	AMUC_RS08040	protein translocase subunit SecDF	1.339	0.420682	0.0371179	0.999078	yes	up	mRNA	56.33	53.16	48.19	72.23	58.67	63.83	52.56	64.91
sRNA0347			5.779	2.53072	0.0374884	0.999078	yes	up	sRNA	1267.67	0	559.76	1931.54	2852.47	4480.89	609.143	3088.3
AMUC_RS03530	AMUC_RS03530	MBL fold metallo-hydrolase	0.775	-0.367506	0.0379313	0.999078	yes	down	mRNA	320.43	376.53	285.9	247.41	234.77	217.96	327.62	233.38
AMUC_RS00025	AMUC_RS00025	ABC transporter ATP-binding protein	0.736	-0.442421	0.0435485	0.999078	yes	down	mRNA	158.82	159.97	170	111.04	114.38	104.74	162.93	110.053
AMUC_RS08160	AMUC_RS08160	Lipoate-protein ligase A-like protein	1.501	0.585579	0.043689	0.999078	yes	up	mRNA	73.79	109.84	81.21	140.78	124.52	101.33	88.28	122.21
AMUC_RS09925	AMUC_RS09925	hypothetical protein	1.577	0.657513	0.0449564	0.999078	yes	up	mRNA	50.23	47.03	77	89.27	97.03	67.75	58.0867	84.6833
AMUC_RS01330	AMUC_RS01330	arsenate reductase family protein	1.363	0.446906	0.0454536	0.999078	yes	up	mRNA	527.88	401.67	384.59	568.19	593.26	487.12	438.047	549.523
AMUC_RS11855	AMUC_RS11855	glycosyltransferase	0.635	-0.654432	0.0485696	0.999078	yes	down	mRNA	89.61	71.1	58.15	47.25	35.86	45.58	72.9533	42.8967
sRNA0427			1.751	0.80797	0.0497859	0.999078	yes	up	sRNA	364.88	281.36	207.37	423.24	373.67	580.02	284.537	458.977
sRNA0239			2.156	1.1083	0.0506154	0.999078	no	up	sRNA	169.28	253.7	45.82	218.24	373.73	321.85	156.267	304.607
sRNA0326			4.049	2.01752	0.0511667	0.999078	no	up	sRNA	0	0	0	0	0	0	0	0
AMUC_RS02215	cdaA	diadenylate cyclase CdaA	0.567	-0.81967	0.0523109	0.999078	no	down	mRNA	62.32	68.74	50.05	32.2	29.97	32.1	60.37	31.4233
AMUC_RS07155	AMUC_RS07155	hypothetical protein	12.838	3.6824	0.0529013	0.999078	no	up	mRNA	0	0	0	14.73	18.83	12.62	0	15.3933
AMUC_RS07025	AMUC_RS07025	radical SAM mobile pair protein B	2.475	1.30738	0.0531253	0.999078	no	up	mRNA	5.69	13.03	7.61	12.65	25.31	20.32	8.77667	19.4267
AMUC_RS02240	AMUC_RS02240	OmpH family outer membrane protein	1.154	0.206826	0.0534335	0.999078	no	up	mRNA	1283.45	1438.41	1740.26	1547.52	1695.68	1490.47	1487.37	1577.89
sRNA0285			2.165	1.11444	0.0536137	0.999078	no	up	sRNA	309.74	248.63	171.31	216.36	510.59	695.38	243.227	474.11
sRNA0178			2.165	1.11444	0.0536137	0.999078	no	up	sRNA	309.74	248.63	171.31	216.36	510.59	695.38	243.227	474.11
sRNA0051			2.165	1.11444	0.0536137	0.999078	no	up	sRNA	309.74	248.63	171.31	216.36	510.59	695.38	243.227	474.11
AMUC_RS05475	AMUC_RS05475	hypothetical protein	0.871	-0.199491	0.0537268	0.999078	no	down	mRNA	2703.12	2227.75	2360.73	2134.68	1891.09	1853.44	2430.53	1959.74
AMUC_RS00815	tyrS	tyrosine--tRNA ligase	0.878	-0.188172	0.0540721	0.999078	no	down	mRNA	555.82	653.47	626.07	505.06	493.44	481.85	611.787	493.45
AMUC_RS11860	AMUC_RS11860	glycosyltransferase	1.246	0.316972	0.0551503	0.999078	no	up	mRNA	162.44	165.21	201.33	223.87	172.33	215.3	176.327	203.833
AMUC_RS11390	AMUC_RS11390	DUF4870 domain-containing protein	1.397	0.48245	0.0560532	0.999078	no	up	mRNA	252.91	161.64	273.86	316.17	272.85	304.14	229.47	297.72
sRNA0011			2.028	1.01994	0.0564747	0.999078	no	up	sRNA	1636.32	2468.8	4511.25	3918.89	7319.39	4610.44	2872.12	5282.91
AMUC_RS02290	AMUC_RS02290	bifunctional heptose 7-phosphate kinase/heptose 1-phosphate adenyltransferase	1.244	0.314918	0.0580707	0.999078	no	up	mRNA	170.64	175.06	136.9	223.97	176.94	154.3	160.867	185.07
AMUC_RS09280	AMUC_RS09280	1-deoxy-D-xylulose-5-phosphate reductoisomerase	0.679	-0.557459	0.0597311	0.999078	no	down	mRNA	67.16	136.69	89.39	56.2	49.67	76.99	97.7467	60.9533
AMUC_RS05085	AMUC_RS05085	glycosyltransferase family 4 protein	1.464	0.5497	0.0599963	0.999078	no	up	mRNA	52.17	46.56	55.82	91.89	67.1	52.15	51.5167	70.38
AMUC_RS09660	AMUC_RS09660	YhcH/YjgK/YiaL family protein	0.625	-0.679032	0.0600808	0.999078	no	down	mRNA	153.27	169.74	160.3	92.82	115.32	67.25	161.103	91.7967
AMUC_RS07865	AMUC_RS07865	alpha/beta hydrolase	3.768	1.91383	0.0609026	0.999078	no	up	mRNA	6.56	3.21	5.27	12.52	19.94	18.91	5.01333	17.1233
sRNA0393			1.743	0.801763	0.0630683	0.999078	no	up	sRNA	419.62	228.61	251.8	264.53	543.52	609.76	300.01	472.603
AMUC_RS01775	AMUC_RS01775	hypothetical protein	0.736	-0.441969	0.0633822	0.999078	no	down	mRNA	66.67	62.62	76.28	53.22	36.82	50.95	68.5233	46.9967
AMUC_RS10780	AMUC_RS10780	alkyl sulfatase-like protein	0.658	-0.602782	0.063639	0.999078	no	down	mRNA	45.5	47.11	47.35	23.43	33.53	26.37	46.6533	27.7767
AMUC_RS07890	AMUC_RS07890	hypothetical protein	1.226	0.294241	0.0648345	0.999078	no	up	mRNA	195.79	179.92	169.44	251.83	187.34	181.09	181.717	206.753
AMUC_RS10500	AMUC_RS10500	thioredoxin	0.723	-0.467746	0.0648847	0.999078	no	down	mRNA	271.39	391.6	254.01	191.31	230.43	183.08	305.667	201.607
sRNA0282			1.856	0.892306	0.064926	0.999078	no	up	sRNA	1052.13	659.65	464.96	812.77	1279.41	1596.59	725.58	1229.59
sRNA0054			1.856	0.892306	0.064926	0.999078	no	up	sRNA	1052.13	659.65	464.96	812.77	1279.41	1596.59	725.58	1229.59
sRNA0175			1.856	0.892306	0.064926	0.999078	no	up	sRNA	1052.13	659.65	464.96	812.77	1279.41	1596.59	725.58	1229.59
AMUC_RS00405	AMUC_RS00405	NAD-dependent epimerase/dehydratase family protein	0.724	-0.465146	0.0666033	0.999078	no	down	mRNA	111	175.09	132.8	109.99	81.91	89.71	139.63	93.87
AMUC_RS01020	AMUC_RS01020	DNA recombination protein RmuC	1.79	0.840021	0.0677023	0.999078	no	up	mRNA	15.74	16.86	16.08	35.45	19.08	27.15	16.2267	27.2267
AMUC_RS08510	AMUC_RS08510	superoxide dismutase	1.099	0.135977	0.067774	0.999078	no	up	mRNA	4035.71	4609.8	5317.64	5152.01	4676.95	4337.92	4654.38	4722.29
AMUC_RS08540	AMUC_RS08540	MFS transporter	1.785	0.835769	0.0701685	0.999078	no	up	mRNA	15.43	17.91	14.63	36.09	18.71	25.46	15.99	26.7533
sRNA0061			1.63	0.704493	0.0725751	0.999078	no	up	sRNA	1202.19	935.82	1126.6	907.53	1892.62	2012.04	1088.2	1604.06
AMUC_RS09015	AMUC_RS09015	amidohydrolase	0.666	-0.58624	0.0727658	0.999078	no	down	mRNA	45.96	50.61	58.11	26.54	32.93	34.46	51.56	31.31
AMUC_RS09415	AMUC_RS09415	YqgE/AlgH family protein	0.833	-0.263144	0.0733997	0.999078	no	down	mRNA	731.04	766.22	764.29	538.01	639.69	545.94	753.85	574.547
AMUC_RS04280	AMUC_RS04280	exosortase system-associated protein%2C TIGR04073 family	1.129	0.175653	0.074711	0.999078	no	up	mRNA	2104.86	2044.75	2158.88	2268.62	2078.46	2238.09	2102.83	2195.06
AMUC_RS08525	larE	ATP-dependent sacrificial sulfur transferase LarE	1.382	0.466682	0.0747747	0.999078	no	up	mRNA	102.75	110.58	96.59	145.8	144.58	103.26	103.307	131.213
AMUC_RS07680	AMUC_RS07680	Amuc_1434 family mucin 2-degrading aspartic protease	1.188	0.248108	0.0748665	0.999078	no	up	mRNA	283.42	340.16	353.53	365.09	342.74	361.56	325.703	356.463
AMUC_RS05150	nusA	transcription termination factor NusA	0.865	-0.209964	0.0753955	0.999078	no	down	mRNA	349.84	384.31	388.31	305.65	295.87	290.82	374.153	297.447
AMUC_RS00385	AMUC_RS00385	2-isopropylmalate synthase	0.888	-0.172064	0.0764359	0.999078	no	down	mRNA	500.82	481.32	502.22	441.52	392.47	381.32	494.787	405.103
AMUC_RS12320	AMUC_RS12320	hypothetical protein	0.846	-0.240451	0.0775294	0.999078	no	down	mRNA	7178.85	8154.99	7532.68	6134.09	6153.32	5730.71	7622.17	6006.04
sRNA0338			2.114	1.08024	0.0783828	0.999078	no	up	sRNA	2608.88	5919.35	2286.98	4743.42	5693.37	10229	3605.07	6888.6
AMUC_RS01965	menB	1%2C4-dihydroxy-2-naphthoyl-CoA synthase	0.861	-0.21669	0.0791407	0.999078	no	down	mRNA	675.31	747.12	663.42	526.11	548.29	570.81	695.283	548.403
sRNA0303			1.646	0.718673	0.0816297	0.999078	no	up	sRNA	684.31	818.03	560.14	599.29	878.63	1602.46	687.493	1026.79
AMUC_RS06995	AMUC_RS06995	phosphate uptake regulator PhoU	2.644	1.40271	0.0823968	0.999078	no	up	mRNA	6.63	16.25	8	15.83	22.19	35.52	10.2933	24.5133
sRNA0300			8.705	3.12184	0.0828612	0.999078	no	up	sRNA	0	0	335.13	0	1731.96	1210.8	111.71	980.92
AMUC_RS00255	dapF	diaminopimelate epimerase	1.336	0.417429	0.0830412	0.999078	no	up	mRNA	114.48	133.9	100.75	170.04	151	108.88	116.377	143.307
sRNA0024			7.955	2.99186	0.0843414	0.999078	no	up	sRNA	0	0	99.07	465.18	150.02	280.31	33.0233	298.503
sRNA0343			1.7	0.765429	0.0858331	0.999078	no	up	sRNA	701.7	489.04	567.59	533.31	903.63	1279.98	586.11	905.64
AMUC_RS03695	lptB	LPS export ABC transporter ATP-binding protein	1.367	0.450492	0.0861517	0.999078	no	up	mRNA	128.15	133.81	123.06	162.13	121.87	202	128.34	162
AMUC_RS06705	AMUC_RS06705	glutamine synthetase III	1.149	0.19996	0.0865208	0.999078	no	up	mRNA	211.56	192.85	211.12	240.66	220.03	191.21	205.177	217.3
sRNA0106			1.704	0.769176	0.0876086	0.999078	no	up	sRNA	289.71	312.39	124.44	279.83	454.34	389.32	242.18	374.497
AMUC_RS01025	AMUC_RS01025	HAD family hydrolase	1.58	0.660376	0.0876365	0.999078	no	up	mRNA	44.76	64.33	43.14	82.57	72.54	66.37	50.7433	73.8267
AMUC_RS00645	AMUC_RS00645	dihydroorotase	0.751	-0.412611	0.0880524	0.999078	no	down	mRNA	112.53	90.41	159.48	96.08	93.02	62.67	120.807	83.9233
AMUC_RS10460	AMUC_RS10460	PA14 domain-containing protein	0.627	-0.672593	0.0892866	0.999078	no	down	mRNA	116.91	111.01	76.87	37.21	64.66	70.02	101.597	57.2967
AMUC_RS10045	AMUC_RS10045	DUF1232 domain-containing protein	1.279	0.355099	0.0916376	0.999078	no	up	mRNA	292.46	420.36	461.86	517.31	431.2	449.3	391.56	465.937
AMUC_RS01735	rpsJ	30S ribosomal protein S10	0.697	-0.519789	0.0925899	0.999078	no	down	mRNA	268.86	359.11	421.07	265.11	268.28	145.1	349.68	226.163
AMUC_RS10350	AMUC_RS10350	HlyD family efflux transporter periplasmic adaptor subunit	0.807	-0.308821	0.0926716	0.999078	no	down	mRNA	208.26	197.61	188.03	137.28	144.2	157.41	197.967	146.297
AMUC_RS11310	AMUC_RS11310	AAA family ATPase	1.313	0.392532	0.0928847	0.999078	no	up	mRNA	93.01	96.87	100.55	137.51	114	101.72	96.81	117.743
AMUC_RS09950	purD	phosphoribosylamine--glycine ligase	0.774	-0.369552	0.0938695	0.999078	no	down	mRNA	143.71	105.12	156.49	81.04	101.34	104.01	135.107	95.4633
AMUC_RS09840	AMUC_RS09840	sigma-70 family RNA polymerase sigma factor	0.917	-0.125147	0.0939764	0.999078	no	down	mRNA	3157.13	3220.31	3204.11	3119.77	2531.04	2496.97	3193.85	2715.93
AMUC_RS11785	AMUC_RS11785	DUF805 domain-containing protein	0.259	-1.95135	0.0942255	0.999078	no	down	mRNA	34.16	6.69	10.98	0	8.31	2.81	17.2767	3.70667
AMUC_RS11895	AMUC_RS11895	hypothetical protein	0.713	-0.488789	0.0952069	0.999078	no	down	mRNA	185.77	194.96	218.63	121.24	146.35	123.05	199.787	130.213
AMUC_RS08020	AMUC_RS08020	hypothetical protein	0.816	-0.29292	0.0957623	0.999078	no	down	mRNA	266.02	255.56	302.22	276.78	162.51	191.52	274.6	210.27
sRNA0226			1.148	0.198775	0.0957714	0.999078	no	up	sRNA	2888.69	2621.41	2654.82	2997.94	2672.63	3020.06	2721.64	2896.88
AMUC_RS06000	AMUC_RS06000	DUF2851 family protein	1.632	0.706567	0.0963079	0.999078	no	up	mRNA	13.68	18.33	20.96	36.73	24.88	19.49	17.6567	27.0333
AMUC_RS11810	AMUC_RS11810	methyltransferase domain-containing protein	1.368	0.451675	0.0966408	0.999078	no	up	mRNA	56.66	49.93	57.12	81.67	70.46	55.11	54.57	69.08
AMUC_RS06225	AMUC_RS06225	DUF58 domain-containing protein	0.202	-2.31025	0.0975348	0.999078	no	down	mRNA	11.62	11.39	3.73	0	4.23	0	8.91333	1.41
sRNA0070			2.764	1.46694	0.0978626	0.999078	no	up	sRNA	0	0	0	0	0	0	0	0
sRNA0037			1.726	0.787803	0.0987937	0.999078	no	up	sRNA	364.25	267.89	226.54	207.48	533.24	592.58	286.227	444.433
AMUC_RS04750	AMUC_RS04750	MBL fold metallo-hydrolase	0.618	-0.693481	0.100293	0.999078	no	down	mRNA	61.39	57.57	62.17	48.38	32.43	24.19	60.3767	35
AMUC_RS02300	rpsU	30S ribosomal protein S21	1.192	0.252938	0.101183	0.999078	no	up	mRNA	1218.81	1441.49	1805.61	1597.9	1781.74	1537.37	1488.64	1639
AMUC_RS01925	AMUC_RS01925	3'-5' exonuclease	0.36	-1.47519	0.101213	0.999078	no	down	mRNA	7.41	50.75	20.83	10.61	6.76	9.15	26.33	8.84
AMUC_RS11820	AMUC_RS11820	DNA polymerase III subunit delta'	1.205	0.269352	0.101633	0.999078	no	up	mRNA	250.27	231.71	236.54	286.69	286.58	222.96	239.507	265.41
AMUC_RS07215	AMUC_RS07215	winged helix-turn-helix transcriptional regulator	0.248	-2.00979	0.101716	0.999078	no	down	mRNA	27.55	8.98	22.16	0	8.4	3.78	19.5633	4.06
AMUC_RS08800	rpsT	30S ribosomal protein S20	1.14	0.188434	0.101758	0.999078	no	up	mRNA	2823	3255.64	3711.25	3685.33	3188.55	3505.9	3263.3	3459.93
AMUC_RS08190	AMUC_RS08190	anthranilate synthase component I family protein	1.188	0.248305	0.103332	0.999078	no	up	mRNA	189.18	177.84	175.64	203.41	203.12	185.01	180.887	197.18
AMUC_RS08545	AMUC_RS08545	peptidyl-prolyl cis-trans isomerase	1.172	0.229385	0.104755	0.999078	no	up	mRNA	163.35	156.67	197.71	191.9	198.48	167.85	172.577	186.077
AMUC_RS08215	trpA	tryptophan synthase subunit alpha	0.799	-0.323517	0.104936	0.999078	no	down	mRNA	262.58	223.48	222.78	210.27	162.47	153.12	236.28	175.287
AMUC_RS09935	AMUC_RS09935	2-dehydropantoate 2-reductase	1.529	0.612679	0.105145	0.999078	no	up	mRNA	27.7	43.9	47.89	62.98	62.07	43.91	39.83	56.32
sRNA0266			0.657	-0.605542	0.106442	0.999078	no	down	sRNA	627.13	622.45	509.36	330.8	495.7	232.25	586.313	352.917
sRNA0018			1.717	0.780195	0.106605	0.999078	no	up	sRNA	1064.26	1564.85	1486.01	1279.24	2400.38	2709.66	1371.71	2129.76
sRNA0168			1.386	0.470441	0.107028	0.999078	no	up	sRNA	228.21	381.59	304.59	243.5	478.49	423.37	304.797	381.787
sRNA0287			3.344	1.74144	0.107066	0.999078	no	up	sRNA	0	2311.21	3309.3	6291.9	6295.42	4826.23	1873.5	5804.52
AMUC_RS11425	AMUC_RS11425	transcriptional regulator	0.781	-0.35738	0.107414	0.999078	no	down	mRNA	291.44	456.03	356.96	287.08	265.03	243.55	368.143	265.22
sRNA0382			7.304	2.86878	0.108158	0.999078	no	up	sRNA	0	0	316.04	365.55	1168.49	858.06	105.347	797.367
AMUC_RS11320	pth	aminoacyl-tRNA hydrolase	0.795	-0.331707	0.108299	0.999078	no	down	mRNA	330.15	316.32	288.13	277.92	215.98	195.87	311.533	229.923
AMUC_RS02580	AMUC_RS02580	GNAT family N-acetyltransferase	1.682	0.750375	0.10839	0.999078	no	up	mRNA	52.33	46.02	80	100.09	105.37	73.18	59.45	92.88
AMUC_RS08910	AMUC_RS08910	hypothetical protein	1.961	0.971935	0.109744	0.999078	no	up	mRNA	16.57	10.84	7.39	26.33	21.22	15.18	11.6	20.91
AMUC_RS05865	tadA	tRNA adenosine(34) deaminase TadA	0.741	-0.432523	0.11033	0.999078	no	down	mRNA	181.67	226.23	215.76	169.6	128.24	132.56	207.887	143.467
sRNA0450			1.612	0.688686	0.110397	0.999078	no	up	sRNA	1114.22	879.64	903.88	815.24	1507.01	1928.57	965.913	1416.94
AMUC_RS09785	AMUC_RS09785	L-fucose isomerase	0.818	-0.290326	0.110635	0.999078	no	down	mRNA	106.76	128.1	115.28	84.08	92.03	85.53	116.713	87.2133
AMUC_RS07070	AMUC_RS07070	sodium:neurotransmitter symporter	0.552	-0.858036	0.111136	0.999078	no	down	mRNA	16.33	12.84	17.47	10.37	6.6	7.19	15.5467	8.05333
AMUC_RS07465	hypF	carbamoyltransferase HypF	0.907	-0.140042	0.114894	0.999078	no	down	mRNA	443.88	446.29	421.29	401.05	335.62	361.73	437.153	366.133
AMUC_RS04405	AMUC_RS04405	hypothetical protein	0.586	-0.770377	0.114992	0.999078	no	down	mRNA	47.56	116.24	99.46	45.46	49.29	46.96	87.7533	47.2367
AMUC_RS08015	AMUC_RS08015	hypothetical protein	0.099	-3.34273	0.115439	0.999078	no	down	mRNA	4.95	4.85	1.99	0	0	0	3.93	0
AMUC_RS07745	AMUC_RS07745	amino acid ABC transporter ATP-binding protein	0.663	-0.592386	0.117527	0.999078	no	down	mRNA	57.97	96.58	95.45	69.14	45.8	40.6	83.3333	51.8467
AMUC_RS10000	nrfD	polysulfide reductase NrfD	1.255	0.328013	0.117587	0.999078	no	up	mRNA	91.06	85.23	114.16	128.78	104.36	105.61	96.8167	112.917
AMUC_RS00960	AMUC_RS00960	peptidylprolyl isomerase	1.375	0.458957	0.117689	0.999078	no	up	mRNA	48.99	53.24	61.78	75.04	71.1	62.03	54.67	69.39
AMUC_RS06065	AMUC_RS06065	M15 family metallopeptidase	9.619	3.26592	0.119079	0.999078	no	up	mRNA	0	0	0	3.58	6.85	6.18	0	5.53667
AMUC_RS08495	AMUC_RS08495	pyridoxal phosphate-dependent aminotransferase	1.11	0.150896	0.120458	0.999078	no	up	mRNA	632.1	631.51	709.87	724.93	697.2	597.21	657.827	673.113
AMUC_RS06495	AMUC_RS06495	hypothetical protein	1.24	0.310872	0.121159	0.999078	no	up	mRNA	310.15	280.18	284.48	353.21	351.04	294.63	291.603	332.96
AMUC_RS05875	cadA	cadmium-translocating P-type ATPase	0.881	-0.183601	0.122766	0.999078	no	down	mRNA	236.65	247.15	246.39	225.37	191.11	177.63	243.397	198.037
AMUC_RS00240	prfA	peptide chain release factor 1	0.88	-0.18506	0.123768	0.999078	no	down	mRNA	461.63	597.01	560.83	502.11	421.67	394.05	539.823	439.277
AMUC_RS08400	AMUC_RS08400	hypothetical protein	1.072	0.100869	0.124622	0.999078	no	up	mRNA	5316.8	5188.6	6045.05	5994.7	5186.13	5244.7	5516.82	5475.18
sRNA0006			1.429	0.515022	0.125683	0.999078	no	up	sRNA	3221.54	2858.75	2216.62	2576.06	3971.62	4343.32	2765.64	3630.33
sRNA0242			2.826	1.49855	0.126221	0.999078	no	up	sRNA	163.86	118.27	133.2	39.65	560.36	450.13	138.443	350.047
AMUC_RS03755	trxA	thioredoxin	0.911	-0.1349	0.126386	0.999078	no	down	mRNA	8904.67	8806.2	7332.72	7813.29	6639.31	6746.28	8347.86	7066.29
AMUC_RS03905	AMUC_RS03905	AI-2E family transporter	0.741	-0.431557	0.127502	0.999078	no	down	mRNA	92.78	75.9	74.46	52.4	58.35	53.84	81.0467	54.8633
AMUC_RS11150	AMUC_RS11150	glycosyltransferase	0.595	-0.748941	0.127615	0.999078	no	down	mRNA	27.25	21.73	42.36	24.34	14.46	12.64	30.4467	17.1467
AMUC_RS11675	AMUC_RS11675	MarR family winged helix-turn-helix transcriptional regulator	0.53	-0.914753	0.127926	0.999078	no	down	mRNA	81.15	73.57	93.32	27.73	74.35	14.3	82.68	38.7933
AMUC_RS02355	ftsY	signal recognition particle-docking protein FtsY	0.614	-0.703693	0.128096	0.999078	no	down	mRNA	48.99	48.05	37.46	20.02	31.16	23.07	44.8333	24.75
AMUC_RS01270	AMUC_RS01270	Eco57I restriction-modification methylase domain-containing protein	0.664	-0.591361	0.129009	0.999078	no	down	mRNA	24.46	30.51	19.62	13.44	15.95	15.52	24.8633	14.97
AMUC_RS06915	AMUC_RS06915	endoribonuclease L-PSP	0.565	-0.824336	0.12948	0.999078	no	down	mRNA	22.4	21.99	31.81	16.42	7.32	17.05	25.4	13.5967
AMUC_RS08120	AMUC_RS08120	sigma-70 family RNA polymerase sigma factor	1.226	0.293525	0.129674	0.999078	no	up	mRNA	235.66	239.15	209.31	243.34	261.09	262.7	228.04	255.71
AMUC_RS01335	AMUC_RS01335	MBL fold metallo-hydrolase	0.844	-0.24431	0.131039	0.999078	no	down	mRNA	194.43	188.57	168.82	154.74	152.12	120.79	183.94	142.55
AMUC_RS06580	AMUC_RS06580	hypothetical protein	0.883	-0.179816	0.131096	0.999078	no	down	mRNA	716.5	841.5	726.47	619.51	640.26	590.45	761.49	616.74
AMUC_RS04570	AMUC_RS04570	hypothetical protein	1.722	0.784353	0.133332	0.999078	no	up	mRNA	12.58	12.36	7.34	22.88	18.02	10.38	10.76	17.0933
AMUC_RS07405	AMUC_RS07405	acyltransferase	3.299	1.72222	0.133406	0.999078	no	up	mRNA	6.5	0	1.3	1.55	8.87	12.07	2.6	7.49667
sRNA0147			2.37	1.24506	0.133887	0.999078	no	up	sRNA	209.99	132.91	289.98	274.08	530.29	557.83	210.96	454.067
AMUC_RS04235	leuB	3-isopropylmalate dehydrogenase	0.857	-0.223393	0.134281	0.999078	no	down	mRNA	265.77	282.5	300.23	232.32	237.15	198.21	282.833	222.56
AMUC_RS02845	AMUC_RS02845	alpha/beta hydrolase	0.79	-0.339616	0.134361	0.999078	no	down	mRNA	190.65	121.62	166.8	107.22	127.23	111.6	159.69	115.35
sRNA0385			1.331	0.412182	0.135017	0.999078	no	up	sRNA	197.39	214.21	202.98	325.18	210.86	229.99	204.86	255.343
AMUC_RS01580	trmB	tRNA (guanosine(46)-N7)-methyltransferase TrmB	0.539	-0.891566	0.135595	0.999078	no	down	mRNA	83.72	49.89	32.18	13.9	46.51	17.98	55.2633	26.13
AMUC_RS01755	gpmI	2%2C3-bisphosphoglycerate-independent phosphoglycerate mutase	0.914	-0.130426	0.136376	0.999078	no	down	mRNA	750.98	744.84	715.37	709.6	559.46	600.43	737.063	623.163
AMUC_RS07105	dinB	DNA polymerase IV	1.477	0.562899	0.136623	0.999078	no	up	mRNA	31.95	45.29	32.76	33.83	52.75	60	36.6667	48.86
sRNA0366			1.68	0.748266	0.138656	0.999078	no	up	sRNA	1152.18	922.3	722.24	791.1	1322.06	2152.85	932.24	1422
AMUC_RS07840	AMUC_RS07840	right-handed parallel beta-helix repeat-containing protein	1.341	0.422931	0.138847	0.999078	no	up	mRNA	42.47	27.48	48.19	56.23	52.08	38.45	39.38	48.92
AMUC_RS01235	AMUC_RS01235	hypothetical protein	1.128	0.173249	0.140419	0.999078	no	up	mRNA	2949.68	3140.81	4329.67	4038.85	3450.16	3444.83	3473.39	3644.61
AMUC_RS10595	AMUC_RS10595	hypothetical protein	1.116	0.158286	0.144855	0.999078	no	up	mRNA	197.47	202.91	217.4	226.67	218.69	189.06	205.927	211.473
AMUC_RS05250	AMUC_RS05250	LysM peptidoglycan-binding domain-containing protein	0.759	-0.398293	0.145314	0.999078	no	down	mRNA	183.33	132.84	117.35	98.84	101.68	100.71	144.507	100.41
sRNA0173			1.94	0.955736	0.145662	0.999078	no	up	sRNA	318.96	163.81	105.61	170.62	390.69	481.34	196.127	347.55
sRNA0056			1.94	0.955736	0.145662	0.999078	no	up	sRNA	318.96	163.81	105.61	170.62	390.69	481.34	196.127	347.55
sRNA0280			1.94	0.955736	0.145662	0.999078	no	up	sRNA	318.96	163.81	105.61	170.62	390.69	481.34	196.127	347.55
AMUC_RS00700	AMUC_RS00700	arylsulfatase	1.314	0.39398	0.145834	0.999078	no	up	mRNA	35.11	54.04	68.54	60.2	60.27	70.47	52.5633	63.6467
AMUC_RS03625	AMUC_RS03625	3-isopropylmalate dehydratase small subunit	0.838	-0.255762	0.146308	0.999078	no	down	mRNA	348.29	392.66	406.55	329.3	301.71	257.1	382.5	296.037
AMUC_RS05640	bamA	outer membrane protein assembly factor BamA	0.899	-0.153858	0.147427	0.999078	no	down	mRNA	300.53	276.25	264.46	251.91	216.45	228.81	280.413	232.39
AMUC_RS00560	folE2	GTP cyclohydrolase FolE2	0.765	-0.386575	0.147501	0.999078	no	down	mRNA	125.49	123.05	149.13	88.57	106.69	82.73	132.557	92.6633
AMUC_RS00625	AMUC_RS00625	efflux RND transporter permease subunit	1.707	0.77135	0.147695	0.999078	no	up	mRNA	4.52	4.44	5.43	8.6	5.47	8.86	4.79667	7.64333
AMUC_RS08535	AMUC_RS08535	polyprenyl synthetase family protein	0.806	-0.310821	0.147868	0.999078	no	down	mRNA	189.23	145.31	198.14	162.76	129.81	106.83	177.56	133.133
AMUC_RS12675	AMUC_RS12675	hypothetical protein	1.24	0.310552	0.148073	0.999078	no	up	mRNA	683.96	1251.31	1178.48	1439.21	1063	1119.62	1037.92	1207.28
AMUC_RS06470	AMUC_RS06470	hypothetical protein	1.108	0.147885	0.14915	0.999078	no	up	mRNA	1797.89	1836.31	1748.83	1957.09	1911.55	1633.7	1794.34	1834.11
AMUC_RS07590	AMUC_RS07590	hypothetical protein	1.236	0.305153	0.15008	0.999078	no	up	mRNA	135.41	138.58	113.34	147.52	144.35	146.72	129.11	146.197
sRNA0403			1.402	0.487065	0.150173	0.999078	no	up	sRNA	17709.2	16896.5	12609.8	13838.1	20820.6	25754.6	15738.5	20137.8
sRNA0417			8.663	3.11492	0.150572	0.999078	no	up	sRNA	0	0	0	618.28	198.12	485.52	0	433.973
AMUC_RS12080	AMUC_RS12080	A24 family peptidase	0.686	-0.543739	0.150679	0.999078	no	down	mRNA	69.77	46.23	49	33.25	47.61	21.57	55	34.1433
AMUC_RS03020	AMUC_RS03020	uracil-DNA glycosylase	1.133	0.180265	0.150776	0.999078	no	up	mRNA	421.25	473.23	558.67	556.8	513.71	451.28	484.383	507.263
AMUC_RS11500	AMUC_RS11500	hypothetical protein	1.991	0.993295	0.151368	0.999078	no	up	mRNA	32.31	39.31	39.08	54.22	74.28	72.95	36.9	67.15
sRNA0286			1.304	0.382646	0.153243	0.999078	no	up	sRNA	10301.3	8330.58	9420.08	8545.94	12442.4	12412.1	9350.65	11133.5
sRNA0179			1.304	0.382646	0.153243	0.999078	no	up	sRNA	10301.3	8330.58	9420.08	8545.94	12442.4	12412.1	9350.65	11133.5
sRNA0050			1.304	0.382646	0.153243	0.999078	no	up	sRNA	10301.3	8330.58	9420.08	8545.94	12442.4	12412.1	9350.65	11133.5
AMUC_RS07965	AMUC_RS07965	valine--pyruvate transaminase	0.834	-0.262461	0.15364	0.999078	no	down	mRNA	162.05	154.74	155.08	140.24	118.07	105.44	157.29	121.25
AMUC_RS07870	AMUC_RS07870	EpsI family protein	1.595	0.673299	0.154133	0.999078	no	up	mRNA	23.77	19.44	22.26	30.22	31.25	34.3	21.8233	31.9233
AMUC_RS06810	AMUC_RS06810	SGNH/GDSL hydrolase family protein	0.65	-0.622148	0.154471	0.999078	no	down	mRNA	42.94	42.13	49.24	15.59	32.26	30.34	44.77	26.0633
sRNA0219			2.584	1.36949	0.15525	0.999078	no	up	sRNA	797.52	375.82	169.22	1380.5	1396.59	469.37	447.52	1082.15
AMUC_RS06985	AMUC_RS06985	phosphate ABC transporter substrate-binding protein	1.372	0.456711	0.155351	0.999078	no	up	mRNA	41.71	36.03	68.28	63.59	66.77	55.02	48.6733	61.7933
AMUC_RS09655	AMUC_RS09655	MerR family transcriptional regulator	0.639	-0.645844	0.156208	0.999078	no	down	mRNA	78.47	85.76	92.81	52.94	56.27	41.78	85.68	50.33
AMUC_RS00350	AMUC_RS00350	alpha-N-acetylglucosaminidase	1.778	0.830421	0.156339	0.999078	no	up	mRNA	3.56	7	5.14	5.42	10.78	8.81	5.23333	8.33667
AMUC_RS08000	menA	1%2C4-dihydroxy-2-naphthoate octaprenyltransferase	1.276	0.351128	0.156486	0.999078	no	up	mRNA	90.95	93.38	103.57	123.01	105.25	111.58	95.9667	113.28
AMUC_RS06295	AMUC_RS06295	ATP-binding cassette domain-containing protein	1.216	0.281993	0.156696	0.999078	no	up	mRNA	183.82	167.12	181.77	247.96	166.02	190.32	177.57	201.433
AMUC_RS12765	AMUC_RS12765	MFS transporter	2.101	1.07078	0.157026	0.999078	no	up	mRNA	6.48	7.96	5.2	23.17	6.88	9.36	6.54667	13.1367
AMUC_RS06550	pyrF	orotidine-5'-phosphate decarboxylase	0.683	-0.549106	0.158771	0.999078	no	down	mRNA	61.75	72.67	55.54	49.47	42	28.5	63.32	39.99
AMUC_RS07280	AMUC_RS07280	DUF1778 domain-containing protein	2.081	1.05762	0.158849	0.999078	no	up	mRNA	13.82	26.96	44.55	33.11	50.76	79.52	28.4433	54.4633
AMUC_RS08340	AMUC_RS08340	DUF6056 family protein	1.656	0.727919	0.158969	0.999078	no	up	mRNA	8.22	12.11	18.68	22.18	15.77	22.59	13.0033	20.18
sRNA0022			1.417	0.502484	0.160146	0.999078	no	up	sRNA	515.16	456.68	243.4	717.43	592.8	304.17	405.08	538.133
AMUC_RS07135	AMUC_RS07135	hypothetical protein	0.16	-2.64584	0.160446	0.999078	no	down	mRNA	13.19	19.3	5.31	0	0	5.42	12.6	1.80667
AMUC_RS07595	AMUC_RS07595	glycoside hydrolase family 97 protein	1.371	0.455061	0.160932	0.999078	no	up	mRNA	24.1	25.51	26.77	24.72	36.5	33.65	25.46	31.6233
AMUC_RS11315	AMUC_RS11315	DUF58 domain-containing protein	1.4	0.485463	0.161226	0.999078	no	up	mRNA	43.56	59.02	56.61	47.46	69.23	85.5	53.0633	67.3967
AMUC_RS01685	rpmC	50S ribosomal protein L29	0.512	-0.965244	0.162496	0.999078	no	down	mRNA	177.36	77.84	196.11	93.39	59.93	65.82	150.437	73.0467
AMUC_RS01095	AMUC_RS01095	rhodanese-like domain-containing protein	0.583	-0.778218	0.162777	0.999078	no	down	mRNA	85.38	27.82	106.82	40.8	46.27	31.22	73.34	39.43
sRNA0014			1.382	0.466469	0.163738	0.999078	no	up	sRNA	2462.25	1462.52	1780.66	1625.13	2639.26	2900.72	1901.81	2388.37
AMUC_RS00245	prmC	peptide chain release factor N(5)-glutamine methyltransferase	0.789	-0.342624	0.164417	0.999078	no	down	mRNA	151.97	168.26	132.46	84.87	112.01	127.06	150.897	107.98
AMUC_RS06205	AMUC_RS06205	aminotransferase class I/II-fold pyridoxal phosphate-dependent enzyme	0.549	-0.865699	0.165187	0.999078	no	down	mRNA	18.94	26.02	31.92	23.47	14.94	1.56	25.6267	13.3233
AMUC_RS07640	AMUC_RS07640	phosphate acetyltransferase	1.128	0.173808	0.16521	0.999078	no	up	mRNA	349.95	391.83	357.07	419.01	369.04	355.24	366.283	381.097
AMUC_RS10640	AMUC_RS10640	serine/threonine protein kinase	1.303	0.381996	0.165669	0.999078	no	up	mRNA	63.94	82.68	66.32	60.92	103.06	86.16	70.98	83.38
AMUC_RS00865	AMUC_RS00865	metallophosphoesterase	0.697	-0.52147	0.166436	0.999078	no	down	mRNA	50.28	63.15	48.43	40.26	28.07	36.48	53.9533	34.9367
sRNA0268			0.161	-2.63852	0.16738	0.999078	no	down	sRNA	87.93	333.37	73.2	86.25	0	0	164.833	28.75
AMUC_RS06015	AMUC_RS06015	terpene cyclase/mutase family protein	1.125	0.169544	0.167823	0.999078	no	up	mRNA	263.04	262.65	283.14	276.16	290.43	267.99	269.61	278.193
AMUC_RS02940	AMUC_RS02940	M42 family metallopeptidase	0.87	-0.200305	0.168484	0.999078	no	down	mRNA	329.67	342.43	300.97	295.91	225.34	263.2	324.357	261.483
AMUC_RS03270	AMUC_RS03270	hypothetical protein	0.738	-0.43908	0.169091	0.999078	no	down	mRNA	38.35	61.04	50.92	41.57	32.86	28.35	50.1033	34.26
AMUC_RS02380	AMUC_RS02380	competence/damage-inducible protein A	0.86	-0.217269	0.169788	0.999078	no	down	mRNA	245.94	221.18	216.17	188.24	201	149.28	227.763	179.507
AMUC_RS07375	AMUC_RS07375	hypothetical protein	0.754	-0.407234	0.170431	0.999078	no	down	mRNA	204.27	199.86	144.12	123.46	121.87	133.84	182.75	126.39
AMUC_RS06445	acpS	holo-ACP synthase	0.792	-0.336135	0.170667	0.999078	no	down	mRNA	315.88	291.53	254.01	267.84	206.03	161.11	287.14	211.66
AMUC_RS00315	AMUC_RS00315	metal ABC transporter substrate-binding protein	1.146	0.196861	0.171501	0.999078	no	up	mRNA	338.33	350.83	386.78	469.58	353.5	324.79	358.647	382.623
AMUC_RS12225	AMUC_RS12225	glycosyltransferase	0.686	-0.544383	0.172466	0.999078	no	down	mRNA	38.59	44.48	41.74	23.99	20.35	34.59	41.6033	26.31
sRNA0262			1.494	0.578891	0.172738	0.999078	no	up	sRNA	298.16	219.88	284.66	288.08	478.67	329	267.567	365.25
AMUC_RS07385	AMUC_RS07385	YfhO family protein	1.282	0.358274	0.173176	0.999078	no	up	mRNA	39.73	28.77	25.71	41.81	37.55	31.63	31.4033	36.9967
AMUC_RS08270	AMUC_RS08270	glycoside hydrolase	0.646	-0.629769	0.174208	0.999078	no	down	mRNA	20.75	15.29	20.81	10.87	13.2	9.42	18.95	11.1633
AMUC_RS05855	AMUC_RS05855	heme-binding domain-containing protein	0.835	-0.259748	0.175115	0.999078	no	down	mRNA	138.22	124.99	160.31	117.34	95.39	115.13	141.173	109.287
AMUC_RS10820	AMUC_RS10820	MarR family transcriptional regulator	1.136	0.183457	0.175148	0.999078	no	up	mRNA	829.34	829.64	901.19	904.1	916.78	857.97	853.39	892.95
sRNA0374			0.667	-0.583664	0.175586	0.999078	no	down	sRNA	249.3	354.44	297.02	212.14	181.42	167.8	300.253	187.12
AMUC_RS12855	AMUC_RS12855	hypothetical protein	3.106	1.63507	0.176318	0.999078	no	up	mRNA	5.08	4.96	8.17	9.71	24.79	16.71	6.07	17.07
AMUC_RS04545	nrdR	transcriptional regulator NrdR	0.818	-0.290329	0.177422	0.999078	no	down	mRNA	313.04	435.88	408.2	303.76	306.52	261.5	385.707	290.593
AMUC_RS08460	AMUC_RS08460	glycosyltransferase family 2 protein	0.795	-0.330394	0.178037	0.999078	no	down	mRNA	127.45	135.3	112.37	95.61	87.49	91.29	125.04	91.4633
AMUC_RS09150	sucD	succinate--CoA ligase subunit alpha	0.897	-0.156179	0.178771	0.999078	no	down	mRNA	669.28	643.24	683.87	537.19	574.53	531.22	665.463	547.647
AMUC_RS00950	AMUC_RS00950	type IV pilus twitching motility protein PilT	1.25	0.321736	0.178949	0.999078	no	up	mRNA	69.96	110.54	97.22	120.33	108.65	91.45	92.5733	106.81
sRNA0181			3.236	1.69419	0.180276	0.999078	no	up	sRNA	193.13	0	161.09	473.96	61.16	535.82	118.073	356.98
AMUC_RS12070	AMUC_RS12070	HAD hydrolase-like protein	0.806	-0.31198	0.18073	0.999078	no	down	mRNA	122.56	146.99	134.29	87.16	105.04	104.25	134.613	98.8167
AMUC_RS05595	nusG	transcription termination/antitermination protein NusG	0.898	-0.155257	0.18127	0.999078	no	down	mRNA	984.35	1105.54	1026.34	997.04	847.83	746.72	1038.74	863.863
sRNA0063			1.757	0.813501	0.181307	0.999078	no	up	sRNA	371.95	166.63	202.05	168.35	216.47	784.97	246.877	389.93
AMUC_RS05670	AMUC_RS05670	efflux RND transporter permease subunit	0.774	-0.37041	0.181337	0.999078	no	down	mRNA	28.98	28.49	28.7	18.93	25.1	16.41	28.7233	20.1467
AMUC_RS04480	kdpC	potassium-transporting ATPase subunit KdpC	2.238	1.16194	0.181971	0.999078	no	up	mRNA	11.56	11.31	9.29	14.71	18.76	31.71	10.72	21.7267
AMUC_RS11900	AMUC_RS11900	hypothetical protein	1.071	0.0988882	0.18228	0.999078	no	up	mRNA	7118.77	7017.44	8095.84	7741.7	7155.5	7177.4	7410.68	7358.2
AMUC_RS09900	AMUC_RS09900	ABC transporter ATP-binding protein	0.722	-0.469739	0.182904	0.999078	no	down	mRNA	58.6	55.52	66.5	36.6	44.14	38.31	60.2067	39.6833
AMUC_RS08530	larC	nickel pincer cofactor biosynthesis protein LarC	1.165	0.220572	0.183741	0.999078	no	up	mRNA	171.84	216.7	222.66	225.35	243.76	184.61	203.733	217.907
AMUC_RS09945	AMUC_RS09945	DUF1287 domain-containing protein	0.607	-0.719847	0.185177	0.999078	no	down	mRNA	39.46	63.22	51.89	17.12	37.1	29.54	51.5233	27.92
AMUC_RS10885	AMUC_RS10885	M3 family metallopeptidase	1.465	0.550441	0.185232	0.999078	no	up	mRNA	9.17	12.3	20.74	23.83	20.2	13.76	14.07	19.2633
AMUC_RS03125	AMUC_RS03125	hypothetical protein	0.74	-0.434637	0.185783	0.999078	no	down	mRNA	454.11	297.29	366.67	208.65	242.77	307.64	372.69	253.02
AMUC_RS08845	nspC	carboxynorspermidine decarboxylase	0.79	-0.339979	0.185858	0.999078	no	down	mRNA	104.82	81.08	81.56	71.13	64.52	58.94	89.1533	64.8633
AMUC_RS03805	AMUC_RS03805	LysR family transcriptional regulator	0.592	-0.756932	0.18621	0.999078	no	down	mRNA	17.32	23.37	48.68	22.71	13.14	14.28	29.79	16.71
AMUC_RS04715	mscL	large conductance mechanosensitive channel protein MscL	1.222	0.289107	0.186709	0.999078	no	up	mRNA	359.39	469.71	405.95	554.67	354.04	500.49	411.683	469.733
AMUC_RS10920	AMUC_RS10920	hypothetical protein	0.72	-0.474304	0.186753	0.999078	no	down	mRNA	159.49	95.82	136.91	134.98	83.81	47.76	130.74	88.85
AMUC_RS06935	AMUC_RS06935	ABC transporter ATP-binding protein	2.162	1.11239	0.188923	0.999078	no	up	mRNA	4.99	4.89	12.02	14.28	13.64	16.45	7.3	14.79
AMUC_RS06555	AMUC_RS06555	energy transducer TonB	1.232	0.300889	0.189458	0.999078	no	up	mRNA	159.46	143.08	151.94	193.38	180.62	142.53	151.493	172.177
AMUC_RS07930	AMUC_RS07930	serine hydrolase	1.173	0.229935	0.190263	0.999078	no	up	mRNA	252.04	213.4	220.27	224.78	242.98	268.1	228.57	245.287
AMUC_RS00210	AMUC_RS00210	amino acid permease	1.083	0.114789	0.190275	0.999078	no	up	mRNA	647.61	654.41	600.37	651.08	635.96	604.92	634.13	630.653
sRNA0269			1.939	0.955664	0.192863	0.999078	no	up	sRNA	167.56	60.45	51.09	202.76	130.27	170.42	93.0333	167.817
sRNA0258			8.267	3.04733	0.193151	0.999078	no	up	sRNA	0	0	0	1096.64	467.39	0	0	521.343
AMUC_RS00790	AMUC_RS00790	BatA and WFA domain-containing protein	0.752	-0.410302	0.193417	0.999078	no	down	mRNA	28.79	51.1	35	23.88	25.87	29.11	38.2967	26.2867
AMUC_RS03025	AMUC_RS03025	indole-3-glycerol-phosphate synthase	1.201	0.264089	0.194145	0.999078	no	up	mRNA	138.6	180.58	175.59	223	159.04	171.37	164.923	184.47
AMUC_RS12065	tilS	tRNA lysidine(34) synthetase TilS	1.591	0.670046	0.194167	0.999078	no	up	mRNA	14.03	24.09	15.48	16.71	30.84	28.91	17.8667	25.4867
sRNA0296			1.3	0.378727	0.194782	0.999078	no	up	sRNA	4473.75	3876.95	4355.07	3684.87	5128.03	6322.96	4235.26	5045.29
AMUC_RS05445	AMUC_RS05445	hypothetical protein	8.209	3.03724	0.195716	0.999078	no	up	mRNA	0	0	0	0	9.37	18.84	0	9.40333
sRNA0333			2.541	1.34545	0.196312	0.999078	no	up	sRNA	462.82	436.55	0	912.47	490.13	728.46	299.79	710.353
AMUC_RS12850	AMUC_RS12850	DUF5906 domain-containing protein	1.71	0.773617	0.196701	0.999078	no	up	mRNA	19.04	8	41.5	23.35	33.05	51.55	22.8467	35.9833
AMUC_RS01555	AMUC_RS01555	hypothetical protein	0.401	-1.31791	0.197444	0.999078	no	down	mRNA	86.78	60.06	30.09	23.87	30.59	10.15	58.9767	21.5367
AMUC_RS03960	AMUC_RS03960	hypothetical protein	1.101	0.139332	0.19793	0.999078	no	up	mRNA	440.87	464.16	540.48	494.44	501.22	468.5	481.837	488.053
AMUC_RS03475	AMUC_RS03475	glycosyltransferase family 4 protein	1.253	0.325954	0.199434	0.999078	no	up	mRNA	63.19	62.05	84.1	83.71	82.23	76.26	69.78	80.7333
sRNA0328			0.119	-3.07473	0.199574	0.999078	no	down	sRNA	308.54	291.03	0	0	0	0	199.857	0
AMUC_RS09265	infC	translation initiation factor IF-3	1.12	0.163649	0.200192	0.999078	no	up	mRNA	620.62	696.12	672.92	738.92	647.33	673.31	663.22	686.52
AMUC_RS10535	AMUC_RS10535	A/G-specific adenine glycosylase	0.729	-0.455408	0.200831	0.999078	no	down	mRNA	40.31	67.81	69.32	45.74	40.75	33.23	59.1467	39.9067
sRNA0358			1.527	0.610405	0.202249	0.999078	no	up	sRNA	23128.3	12711.6	17649.6	12583.8	25968.6	33783.6	17829.8	24112
AMUC_RS05260	AMUC_RS05260	hypothetical protein	1.586	0.665352	0.203342	0.999078	no	up	mRNA	53.97	42.17	52.12	87.76	52.71	79.91	49.42	73.46
AMUC_RS07565	AMUC_RS07565	hypothetical protein	2.959	1.56514	0.204942	0.999078	no	up	mRNA	0	12.48	3.42	12.18	12.95	17.5	5.3	14.21
AMUC_RS10700	AMUC_RS10700	tyrosine-type recombinase/integrase	1.537	0.620064	0.205614	0.999078	no	up	mRNA	18.68	23.33	13.63	25.89	21.62	30.8	18.5467	26.1033
AMUC_RS07990	AMUC_RS07990	hypothetical protein	1.559	0.641046	0.205767	0.999078	no	up	mRNA	26.76	78.52	39.46	85.25	65.23	58.74	48.2467	69.74
AMUC_RS10320	AMUC_RS10320	hypothetical protein	1.148	0.199416	0.206135	0.999078	no	up	mRNA	185.15	232.8	225.48	233.71	212.73	234.38	214.477	226.94
AMUC_RS07880	AMUC_RS07880	ribose-phosphate pyrophosphokinase	1.113	0.154952	0.20802	0.999078	no	up	mRNA	457.24	481.84	485.11	555.29	504.21	404.82	474.73	488.107
AMUC_RS04215	AMUC_RS04215	ParB/RepB/Spo0J family partition protein	0.13	-2.94155	0.20882	0.999078	no	down	mRNA	4.45	4.35	7.16	0	0	0	5.32	0
sRNA0089			0.13	-2.94155	0.20882	0.999078	no	down	sRNA	0	0	0	0	0	0	0	0
sRNA0423			1.295	0.373428	0.209843	0.999078	no	up	sRNA	242.7	229.3	254.86	267.83	256.71	344.35	242.287	289.63
AMUC_RS10415	AMUC_RS10415	NADH:flavin oxidoreductase	1.069	0.0966382	0.210877	0.999078	no	up	mRNA	774.15	824.72	873.76	888.63	782.57	769.47	824.21	813.557
AMUC_RS06440	AMUC_RS06440	pyridoxine 5'-phosphate synthase	1.133	0.180475	0.212857	0.999078	no	up	mRNA	492.31	565.27	528.72	719.3	492.3	465.9	528.767	559.167
AMUC_RS00430	tcdA	tRNA cyclic N6-threonylcarbamoyladenosine(37) synthase TcdA	1.407	0.492384	0.214561	0.999078	no	up	mRNA	38.05	46.64	36.28	56.69	56.31	43.12	40.3233	52.04
AMUC_RS05210	galK	galactokinase	0.862	-0.214912	0.214983	0.999078	no	down	mRNA	226.27	263.98	230.26	256.25	173	150.08	240.17	193.11
sRNA0439			1.806	0.85266	0.216049	0.999078	no	up	sRNA	328.35	134.1	231.49	411.92	412.85	338.88	231.313	387.883
AMUC_RS01610	AMUC_RS01610	hypothetical protein	1.121	0.164608	0.216365	0.999078	no	up	mRNA	2130.33	2099.33	2686.44	2584.31	2447.28	2181.25	2305.37	2404.28
AMUC_RS06100	AMUC_RS06100	alpha-1%2C2-fucosyltransferase	0.404	-1.30893	0.217113	0.999078	no	down	mRNA	16.4	8.04	10.97	7.82	1.66	4.5	11.8033	4.66
AMUC_RS02655	tsaE	tRNA (adenosine(37)-N6)-threonylcarbamoyltransferase complex ATPase subunit type 1 TsaE	1.363	0.44668	0.217466	0.999078	no	up	mRNA	61.27	51.03	88.6	96.48	68.9	90.85	66.9667	85.41
AMUC_RS12745	AMUC_RS12745	hypothetical protein	1.062	0.0867572	0.218958	0.999078	no	up	mRNA	16320.8	17561	18935.5	18754.1	18048.7	15453	17605.8	17418.6
AMUC_RS04095	AMUC_RS04095	glycosyltransferase	0.732	-0.450374	0.219035	0.999078	no	down	mRNA	41.24	43.38	46.09	44.9	25.89	19.43	43.57	30.0733
AMUC_RS09360	AMUC_RS09360	SufE family protein	0.711	-0.491866	0.219915	0.999078	no	down	mRNA	193.9	137.66	151.36	118.08	143.57	53.14	160.973	104.93
AMUC_RS11435	AMUC_RS11435	acyltransferase	1.408	0.493524	0.220694	0.999078	no	up	mRNA	32.92	21.01	27.74	36.08	36.93	32.57	27.2233	35.1933
sRNA0087			2.491	1.31686	0.221834	0.999078	no	up	sRNA	414.08	0	68.86	324.78	366.63	394.89	160.98	362.1
AMUC_RS09370	AMUC_RS09370	sulfatase	1.12	0.163405	0.223525	0.999078	no	up	mRNA	207.02	243	305.04	279.17	261.4	239.99	251.687	260.187
AMUC_RS05690	AMUC_RS05690	ankyrin repeat domain-containing protein	1.268	0.342829	0.223631	0.999078	no	up	mRNA	73.86	63.2	65.37	93.88	72.39	71.83	67.4767	79.3667
AMUC_RS10120	murA	UDP-N-acetylglucosamine 1-carboxyvinyltransferase	0.822	-0.283359	0.224278	0.999078	no	down	mRNA	90.68	91.88	102.79	89.15	61.95	67.67	95.1167	72.9233
AMUC_RS08515	AMUC_RS08515	family 10 glycosylhydrolase	1.177	0.235674	0.224535	0.999078	no	up	mRNA	104.45	113.99	111.74	142.51	96.91	122.32	110.06	120.58
AMUC_RS01800	AMUC_RS01800	LptF/LptG family permease	0.811	-0.301982	0.224638	0.999078	no	down	mRNA	96.34	96.31	118.84	74.82	77.91	79.43	103.83	77.3867
AMUC_RS07950	AMUC_RS07950	thioredoxin family protein	1.259	0.332434	0.224735	0.999078	no	up	mRNA	56.76	89.12	83.52	84.76	94.11	85.79	76.4667	88.22
sRNA0379			1.354	0.437264	0.226148	0.999078	no	up	sRNA	108.47	176.17	268.05	187.09	234.65	267.32	184.23	229.687
AMUC_RS03280	AMUC_RS03280	hypothetical protein	0.192	-2.37784	0.226794	0.999078	no	down	mRNA	6.79	6.65	2.73	3.24	0	0	5.39	1.08
AMUC_RS09845	AMUC_RS09845	hypothetical protein	0.852	-0.231086	0.228696	0.999078	no	down	mRNA	351.75	311.39	327.19	329.79	256.97	198.26	330.11	261.673
AMUC_RS03485	AMUC_RS03485	acyltransferase	0.508	-0.978321	0.229854	0.999078	no	down	mRNA	27.33	5.95	34.15	8.69	14.77	7.5	22.4767	10.32
AMUC_RS06920	AMUC_RS06920	hypothetical protein	2.196	1.13457	0.230282	0.999078	no	up	mRNA	27	6.58	16.31	38.79	45.42	16.64	16.63	33.6167
AMUC_RS02155	AMUC_RS02155	hypothetical protein	0.764	-0.389064	0.231289	0.999078	no	down	mRNA	11.58	12.73	11.47	11.34	7.42	6.75	11.9267	8.50333
AMUC_RS04640	AMUC_RS04640	response regulator	0.837	-0.256233	0.231314	0.999078	no	down	mRNA	277.97	328.8	356.9	281.4	232.46	235.65	321.223	249.837
AMUC_RS06785	AMUC_RS06785	PEP-CTERM sorting domain-containing protein	0.902	-0.149556	0.23142	0.999078	no	down	mRNA	639.94	677.24	619.3	590.03	544.9	474.37	645.493	536.433
AMUC_RS08895	AMUC_RS08895	glycoside hydrolase family 2	0.724	-0.466595	0.231436	0.999078	no	down	mRNA	16.88	17.97	18.05	8.7	13.62	12.19	17.6333	11.5033
AMUC_RS00080	AMUC_RS00080	DEAD/DEAH box helicase	1.075	0.104847	0.231637	0.999078	no	up	mRNA	601.86	662.82	715.85	718.15	611.86	638.14	660.177	656.05
sRNA0017			0.419	-1.25579	0.231809	0.999078	no	down	sRNA	60.66	58.62	86.03	0	37.54	37.17	68.4367	24.9033
AMUC_RS09565	AMUC_RS09565	acyltransferase	1.386	0.471363	0.231891	0.999078	no	up	mRNA	20.05	20.85	19.86	29.2	27.86	20.43	20.2533	25.83
AMUC_RS03980	AMUC_RS03980	sugar-binding protein	0.863	-0.212617	0.231988	0.999078	no	down	mRNA	29.66	35.43	39.48	29.09	28.12	25.75	34.8567	27.6533
AMUC_RS01690	rplP	50S ribosomal protein L16	1.593	0.671446	0.232214	0.999078	no	up	mRNA	40.99	40.06	37.1	58.8	59.39	54.8	39.3833	57.6633
AMUC_RS08150	AMUC_RS08150	prepilin-type N-terminal cleavage/methylation domain-containing protein	0.779	-0.359461	0.232444	0.999078	no	down	mRNA	131.35	85.12	92.28	69.34	68.36	83.13	102.917	73.61
AMUC_RS00260	AMUC_RS00260	hypothetical protein	3.099	1.63187	0.232785	0.999078	no	up	mRNA	2.75	2.69	2.21	5.24	5	11.31	2.55	7.18333
AMUC_RS11560	AMUC_RS11560	tetratricopeptide repeat protein	1.144	0.193588	0.233181	0.999078	no	up	mRNA	135.31	140.75	142.3	148.38	133.65	158.52	139.453	146.85
AMUC_RS11910	AMUC_RS11910	PepSY-like domain-containing protein	1.156	0.209325	0.234388	0.999078	no	up	mRNA	469.55	509.74	621.29	638.64	541.17	540.76	533.527	573.523
AMUC_RS11740	AMUC_RS11740	hypothetical protein	1.435	0.520715	0.234447	0.999078	no	up	mRNA	85.09	121.29	79.07	106.55	112.08	156	95.15	124.877
AMUC_RS03580	AMUC_RS03580	putative lipid II flippase FtsW	1.226	0.294264	0.23476	0.999078	no	up	mRNA	69.61	83.33	91.29	88.99	93.7	92.4	81.41	91.6967
AMUC_RS06250	AMUC_RS06250	DUF418 domain-containing protein	0.424	-1.2373	0.235176	0.999078	no	down	mRNA	11.41	1.6	10.47	4.66	0.99	4.03	7.82667	3.22667
AMUC_RS12130	AMUC_RS12130	ApaG domain	0.86	-0.218395	0.235977	0.999078	no	down	mRNA	723.35	777.23	712.14	744.09	528.52	506.39	737.573	593
AMUC_RS10625	AMUC_RS10625	DNA-3-methyladenine glycosylase I	1.557	0.63876	0.236671	0.999078	no	up	mRNA	39.91	8.38	36.63	46.23	41.57	35.23	28.3067	41.01
AMUC_RS01035	AMUC_RS01035	RDD family protein	1.411	0.49676	0.236783	0.999078	no	up	mRNA	39.66	34.32	37.46	71.19	43.91	32.69	37.1467	49.2633
AMUC_RS09200	AMUC_RS09200	autotransporter domain-containing protein	3.367	1.75127	0.237268	0.999078	no	up	mRNA	17.72	0	22.25	17.29	8.61	86.27	13.3233	37.39
sRNA0131			6.836	2.77311	0.239144	0.999078	no	up	sRNA	0	0	0	129.91	83.77	208.19	0	140.623
AMUC_RS06800	AMUC_RS06800	L-serine ammonia-lyase	1.156	0.209489	0.239198	0.999078	no	up	mRNA	109.49	123.61	133.27	147.46	128.12	116.26	122.123	130.613
AMUC_RS07190	AMUC_RS07190	hypothetical protein	2.356	1.23607	0.242109	0.999078	no	up	mRNA	7.93	5.19	2.12	17.66	11.25	4.36	5.08	11.09
AMUC_RS05045	AMUC_RS05045	acyltransferase family protein	1.805	0.852356	0.242732	0.999078	no	up	mRNA	11	7.2	5.89	12.23	12.23	15.12	8.03	13.1933
AMUC_RS00065	ligA	NAD-dependent DNA ligase LigA	1.158	0.211704	0.243644	0.999078	no	up	mRNA	66.39	84	69.15	88.64	73	73.04	73.18	78.2267
AMUC_RS02885	cysE	serine O-acetyltransferase	1.135	0.182074	0.24366	0.999078	no	up	mRNA	326.48	313.29	330.02	335.98	372.19	300.06	323.263	336.077
AMUC_RS09865	AMUC_RS09865	PDZ domain-containing protein	0.729	-0.455363	0.244279	0.999078	no	down	mRNA	39.89	22.11	22.15	25.33	16.73	15.19	28.05	19.0833
AMUC_RS09995	AMUC_RS09995	chorismate-binding protein	1.198	0.261074	0.245306	0.999078	no	up	mRNA	130.34	114.54	159.27	192.86	149.89	109.06	134.717	150.603
AMUC_RS04935	AMUC_RS04935	cupin domain-containing protein	1.079	0.109844	0.245667	0.999078	no	up	mRNA	3291.62	3503.36	3828.42	3914.91	3109.2	3628.89	3541.13	3551
AMUC_RS03480	AMUC_RS03480	glycosyltransferase family 4 protein	0.618	-0.695202	0.245712	0.999078	no	down	mRNA	10.16	31.57	21.74	11.29	8.21	16.75	21.1567	12.0833
AMUC_RS08750	AMUC_RS08750	tetratricopeptide repeat protein	0.891	-0.166017	0.24675	0.999078	no	down	mRNA	128.56	150.37	137.65	105.99	116.53	116.74	138.86	113.087
AMUC_RS07230	AMUC_RS07230	hypothetical protein	4.057	2.02051	0.246977	0.999078	no	up	mRNA	0	5.37	4.43	5.26	30.22	0	3.26667	11.8267
AMUC_RS09055	AMUC_RS09055	L%2CD-transpeptidase	2.267	1.18055	0.247135	0.999078	no	up	mRNA	10.07	4.92	16.2	38.51	21.5	8.28	10.3967	22.7633
AMUC_RS10645	AMUC_RS10645	tryptophanase	0.699	-0.517241	0.247279	0.999078	no	down	mRNA	24.5	22.8	23.8	18.43	14.85	12.76	23.7	15.3467
AMUC_RS01120	rplS	50S ribosomal protein L19	1.108	0.147931	0.247905	0.999078	no	up	mRNA	1283.42	1589.56	1848.18	1842.79	1493.34	1531.9	1573.72	1622.68
AMUC_RS10510	AMUC_RS10510	hypothetical protein	1.174	0.231767	0.248613	0.999078	no	up	mRNA	102.14	133.31	98.12	131.88	104.26	125.25	111.19	120.463
AMUC_RS03375	AMUC_RS03375	multidrug efflux SMR transporter	1.974	0.980828	0.248818	0.999078	no	up	mRNA	14.17	27.61	22.83	33.93	47.69	34.91	21.5367	38.8433
AMUC_RS09050	AMUC_RS09050	cytochrome ubiquinol oxidase subunit I	0.923	-0.114935	0.249519	0.999078	no	down	mRNA	540.83	604.8	558.51	542.04	434.08	479.19	568.047	485.103
AMUC_RS00875	AMUC_RS00875	DUF6056 family protein	0.732	-0.449938	0.250592	0.999078	no	down	mRNA	42.36	37.57	26.31	22.13	19.88	29.3	35.4133	23.77
AMUC_RS01005	AMUC_RS01005	PDZ domain-containing protein	0.925	-0.112889	0.252293	0.999078	no	down	mRNA	751.43	755.84	637.79	682.55	576.15	572.34	715.02	610.347
AMUC_RS00330	AMUC_RS00330	metal ABC transporter permease	0.818	-0.29047	0.252655	0.999078	no	down	mRNA	115.25	143.02	152.96	91.96	99.96	116.31	137.077	102.743
AMUC_RS12010	AMUC_RS12010	bifunctional ADP-dependent NAD(P)H-hydrate dehydratase/NAD(P)H-hydrate epimerase	0.777	-0.363408	0.252895	0.999078	no	down	mRNA	46.73	44.66	45.6	27.67	32.91	36.46	45.6633	32.3467
AMUC_RS09405	AMUC_RS09405	GTPase domain-containing protein	0.915	-0.128393	0.253136	0.999078	no	down	mRNA	269.76	290.37	273.72	260.54	224.02	219.41	277.95	234.657
AMUC_RS01480	AMUC_RS01480	redoxin domain-containing protein	1.343	0.425319	0.253187	0.999078	no	up	mRNA	15.63	15.36	16.49	20.36	19.92	18.32	15.8267	19.5333
AMUC_RS11700	AMUC_RS11700	Tubulin/FtsZ GTPase	0.854	-0.22693	0.25322	0.999078	no	down	mRNA	142.4	174.84	109.15	127.18	100.94	108.02	142.13	112.047
AMUC_RS11400	AMUC_RS11400	family 20 glycosylhydrolase	1.084	0.116984	0.253691	0.999078	no	up	mRNA	268.78	331.15	282.06	322.19	272.57	287.15	293.997	293.97
AMUC_RS05425	AMUC_RS05425	DUF2589 domain-containing protein	2.7	1.43299	0.25502	0.999078	no	up	mRNA	4.84	0	3.89	6.93	8.82	5.99	2.91	7.24667
AMUC_RS11955	AMUC_RS11955	sodium/solute symporter	0.887	-0.173423	0.25564	0.999078	no	down	mRNA	122.74	129.15	116.74	108.63	103.38	88.29	122.877	100.1
AMUC_RS02935	AMUC_RS02935	hypothetical protein	0.769	-0.379822	0.256132	0.999078	no	down	mRNA	130.23	81.72	92.03	96.89	77.52	42.93	101.327	72.4467
AMUC_RS09555	AMUC_RS09555	serine protease	1.113	0.15394	0.256156	0.999078	no	up	mRNA	338.99	399.96	363.8	417.53	393.98	318.74	367.583	376.75
sRNA0097			2.636	1.39854	0.256185	0.999078	no	up	sRNA	73.9	140.28	122.6	0	186.73	588.42	112.26	258.383
AMUC_RS06960	cysK	cysteine synthase A	0.742	-0.429766	0.256921	0.999078	no	down	mRNA	52.7	57.46	45.44	31.63	43.82	28.97	51.8667	34.8067
AMUC_RS05320	AMUC_RS05320	PEP-CTERM domain protein	0.828	-0.273088	0.257492	0.999078	no	down	mRNA	159.15	175.83	199.88	168.41	123.09	121.58	178.287	137.693
AMUC_RS09820	AMUC_RS09820	metal-sensing transcriptional repressor	0.794	-0.332114	0.257886	0.999078	no	down	mRNA	408.81	416.83	420.99	363.4	270.32	293.28	415.543	309
AMUC_RS12860	AMUC_RS12860	OmpA family protein	1.189	0.249179	0.257994	0.999078	no	up	mRNA	77.68	106.79	88.39	98.23	105.3	93.18	90.9533	98.9033
AMUC_RS06945	cysN	sulfate adenylyltransferase subunit CysN	1.486	0.571324	0.25958	0.999078	no	up	mRNA	8.61	14.81	12.09	25.64	14.35	9.77	11.8367	16.5867
AMUC_RS12095	AMUC_RS12095	NADH-quinone oxidoreductase subunit J	0.822	-0.283171	0.259864	0.999078	no	down	mRNA	144.95	173.94	197.23	141.14	111.47	141.36	172.04	131.323
AMUC_RS01050	AMUC_RS01050	DUF456 domain-containing protein	1.285	0.362038	0.261659	0.999078	no	up	mRNA	125.08	100.85	103.48	98.36	154.47	130.26	109.803	127.697
AMUC_RS04260	AMUC_RS04260	aminotransferase class I/II-fold pyridoxal phosphate-dependent enzyme	1.222	0.289	0.26286	0.999078	no	up	mRNA	58.76	69.24	70.72	65.78	78.36	77.53	66.24	73.89
AMUC_RS07295	AMUC_RS07295	hypothetical protein	0.138	-2.86071	0.262887	0.999078	no	down	mRNA	0	7.45	18.49	0	0	0	8.64667	0
AMUC_RS12560	AMUC_RS12560	DUF1232 domain-containing protein	0.138	-2.86071	0.262887	0.999078	no	down	mRNA	0	15.57	39.22	0	0	0	18.2633	0
sRNA0397			1.933	0.95055	0.263075	0.999078	no	up	sRNA	570.77	431.75	477.8	0	1230.72	1263.51	493.44	831.41
sRNA0182			0.442	-1.178	0.263817	0.999078	no	down	sRNA	75.98	360.51	567.58	148.88	144.04	120.94	334.69	137.953
AMUC_RS01600	AMUC_RS01600	integration host factor subunit beta	1.11	0.150676	0.265151	0.999078	no	up	mRNA	1488.78	1914.6	2084.35	2035.99	1732.44	1896.18	1829.24	1888.2
AMUC_RS01550	AMUC_RS01550	hypothetical protein	6.42	2.68248	0.265353	0.999078	no	up	mRNA	0	0	0	10.18	13.04	8.68	0	10.6333
AMUC_RS00160	AMUC_RS00160	NAD-dependent epimerase/dehydratase family protein	0.903	-0.147556	0.265901	0.999078	no	down	mRNA	473.5	440.12	451.78	423.71	331.46	386.91	455.133	380.693
AMUC_RS03655	AMUC_RS03655	ATP-binding cassette domain-containing protein	0.811	-0.303001	0.266844	0.999078	no	down	mRNA	141.51	161.86	105.22	97.49	103.46	101.49	136.197	100.813
AMUC_RS02640	AMUC_RS02640	NPCBM/NEW2 domain-containing protein	0.882	-0.181595	0.268056	0.999078	no	down	mRNA	133.59	126.59	119.33	122.64	108.99	77.22	126.503	102.95
AMUC_RS01390	AMUC_RS01390	GNAT family N-acetyltransferase	1.519	0.603364	0.268058	0.999078	no	up	mRNA	24.74	82.2	35.82	66.22	63.36	69.2	47.5867	66.26
sRNA0234			6.884	2.78327	0.268182	0.999078	no	up	sRNA	0	0	0	0	0	0	0	0
sRNA0043			2.431	1.2816	0.269561	0.999078	no	up	sRNA	193.13	228.62	0	189.58	336.36	459.28	140.583	328.407
sRNA0044			2.431	1.2816	0.269561	0.999078	no	up	sRNA	193.13	228.62	0	189.58	336.36	459.28	140.583	328.407
AMUC_RS01635	AMUC_RS01635	MotA/TolQ/ExbB proton channel family protein	1.263	0.337013	0.269577	0.999078	no	up	mRNA	104.06	135.93	78.53	150.47	105.44	116.89	106.173	124.267
AMUC_RS02235	panC	pantoate--beta-alanine ligase	0.762	-0.392451	0.270428	0.999078	no	down	mRNA	55	96.15	65.28	54.73	47.91	49.27	72.1433	50.6367
AMUC_RS02075	AMUC_RS02075	glutamate decarboxylase	1.05	0.0709775	0.270961	0.999078	no	up	mRNA	1898.87	1767.57	1813.96	1843.66	1768	1686.56	1826.8	1766.07
AMUC_RS05160	AMUC_RS05160	non-canonical purine NTP pyrophosphatase	1.469	0.554969	0.271639	0.999078	no	up	mRNA	18.6	31.26	36.27	58.29	29.05	32.84	28.71	40.06
AMUC_RS05435	AMUC_RS05435	DUF2589 domain-containing protein	6.826	2.77114	0.27182	0.999078	no	up	mRNA	0	0	0	0	2.25	9.15	0	3.8
AMUC_RS09610	AMUC_RS09610	alpha/beta hydrolase	1.288	0.36469	0.272152	0.999078	no	up	mRNA	42.51	52.16	39.8	57.4	49.42	52.57	44.8233	53.13
AMUC_RS01675	rplN	50S ribosomal protein L14	1.172	0.228636	0.272192	0.999078	no	up	mRNA	500.82	605.04	534.24	729.86	466.29	602.73	546.7	599.627
AMUC_RS10330	AMUC_RS10330	hypothetical protein	1.047	0.0667579	0.272775	0.999078	no	up	mRNA	6728.38	6562.03	6620.7	6967.04	6392.37	5921.42	6637.04	6426.94
AMUC_RS11290	serS	serine--tRNA ligase	0.905	-0.143422	0.273271	0.999078	no	down	mRNA	359.64	405.26	318.14	308.97	300.23	290.52	361.013	299.907
AMUC_RS02405	AMUC_RS02405	hypothetical protein	0.89	-0.168519	0.273753	0.999078	no	down	mRNA	417.64	348.67	356.69	355.86	265.64	305.79	374.333	309.097
AMUC_RS06325	AMUC_RS06325	LL-diaminopimelate aminotransferase	0.874	-0.194484	0.274083	0.999078	no	down	mRNA	193.85	267.38	196.29	184.72	196.82	144.64	219.173	175.393
sRNA0274			1.509	0.593583	0.274096	0.999078	no	up	sRNA	232.87	149.51	141.89	187.71	265.23	268.71	174.757	240.55
AMUC_RS02705	bioB	biotin synthase BioB	0.782	-0.354249	0.27514	0.999078	no	down	mRNA	61.7	72.26	68.7	53.13	53.14	39.38	67.5533	48.55
sRNA0032			0.614	-0.702572	0.275339	0.999078	no	down	sRNA	293.76	164.53	239.32	142.44	137.36	119.24	232.537	133.013
AMUC_RS10175	AMUC_RS10175	tyrosine recombinase	3.095	1.62983	0.275696	0.999078	no	up	mRNA	2.27	0	3.64	2.16	12.39	1.87	1.97	5.47333
AMUC_RS07390	ispG	(E)-4-hydroxy-3-methylbut-2-enyl-diphosphate synthase	0.779	-0.360023	0.276271	0.999078	no	down	mRNA	33.49	40.1	47.85	40.87	31.06	16.4	40.48	29.4433
AMUC_RS07305	AMUC_RS07305	hypothetical protein	0.273	-1.87352	0.27628	0.999078	no	down	mRNA	3.12	3.06	12.53	2.98	1.9	0	6.23667	1.62667
AMUC_RS02400	AMUC_RS02400	hypothetical protein	2.569	1.36136	0.276298	0.999078	no	up	mRNA	2.18	0	7.01	16.64	5.3	1.8	3.06333	7.91333
sRNA0276			0.807	-0.309158	0.276943	0.999078	no	down	sRNA	461.45	501.47	386.97	277.94	305.57	415.76	449.963	333.09
AMUC_RS05165	AMUC_RS05165	class I SAM-dependent methyltransferase	1.744	0.802337	0.277252	0.999078	no	up	mRNA	15.41	11.31	27.86	22.07	18.76	47.57	18.1933	29.4667
AMUC_RS08455	AMUC_RS08455	glycosyltransferase	0.77	-0.376895	0.278002	0.999078	no	down	mRNA	57.91	111.42	69.74	46.72	51.37	69.76	79.69	55.95
AMUC_RS02790	AMUC_RS02790	F0F1 ATP synthase subunit delta	1.181	0.240315	0.278245	0.999078	no	up	mRNA	331.07	487.62	392.54	535.78	433.99	361.28	403.743	443.683
AMUC_RS10635	AMUC_RS10635	hypothetical protein	0.838	-0.254242	0.279569	0.999078	no	down	mRNA	136.64	164.99	146.81	160.33	96.96	95.31	149.48	117.533
AMUC_RS08965	AMUC_RS08965	TIM barrel protein	2.04	1.0289	0.279796	0.999078	no	up	mRNA	5.01	4.91	8.05	14.34	13.7	6.2	5.99	11.4133
AMUC_RS07975	gmk	guanylate kinase	0.667	-0.584228	0.27992	0.999078	no	down	mRNA	53.39	75.17	26.81	22.29	42.61	27.48	51.79	30.7933
AMUC_RS01920	AMUC_RS01920	lipase	1.326	0.407339	0.280044	0.999078	no	up	mRNA	54.75	29.85	42.32	52.2	43.07	60.18	42.3067	51.8167
AMUC_RS02945	AMUC_RS02945	hypothetical protein	0.712	-0.491064	0.2803	0.999078	no	down	mRNA	112.18	71.51	86.32	51.29	56.51	68.22	90.0033	58.6733
AMUC_RS01190	gatB	Asp-tRNA(Asn)/Glu-tRNA(Gln) amidotransferase subunit GatB	0.832	-0.265971	0.280321	0.999078	no	down	mRNA	104.05	81.31	62.6	61.95	58.75	68.27	82.6533	62.99
AMUC_RS03600	AMUC_RS03600	FtsQ-type POTRA domain-containing protein	0.824	-0.278746	0.281281	0.999078	no	down	mRNA	113.76	93.04	156.75	124.71	81.67	75.03	121.183	93.8033
AMUC_RS01860	AMUC_RS01860	hypothetical protein	1.328	0.409108	0.281811	0.999078	no	up	mRNA	75.3	67.05	55.01	81.69	87.44	70.48	65.7867	79.87
AMUC_RS09930	AMUC_RS09930	DUF2075 domain-containing protein	2.35	1.23277	0.283019	0.999078	no	up	mRNA	0.93	1.82	1.49	1.77	3.37	3.83	1.41333	2.99
AMUC_RS03260	AMUC_RS03260	flavin reductase family protein	0.852	-0.231522	0.283253	0.999078	no	down	mRNA	296.46	252.99	336.04	243.19	242.9	209.67	295.163	231.92
AMUC_RS03645	AMUC_RS03645	3-dehydroquinate synthase	0.839	-0.253818	0.283296	0.999078	no	down	mRNA	87.43	106.13	105.88	89.37	76.15	66.85	99.8133	77.4567
AMUC_RS09470	AMUC_RS09470	aldo/keto reductase	0.91	-0.135612	0.283363	0.999078	no	down	mRNA	558.79	532.74	463.97	520.19	360.38	434.15	518.5	438.24
AMUC_RS11485	AMUC_RS11485	hypothetical protein	4.444	2.15172	0.283577	0.999078	no	up	mRNA	2.56	0	0	7.33	1.56	2.11	0.853333	3.66667
AMUC_RS05665	AMUC_RS05665	TetR/AcrR family transcriptional regulator	1.222	0.28953	0.284313	0.999078	no	up	mRNA	143.48	124.19	139.41	136.95	166.4	151.15	135.693	151.5
AMUC_RS08670	rimO	30S ribosomal protein S12 methylthiotransferase RimO	0.865	-0.208488	0.285834	0.999078	no	down	mRNA	115.86	179.38	154.2	144.15	101.62	115.79	149.813	120.52
sRNA0240			2.277	1.18709	0.286054	0.999078	no	up	sRNA	0	82.54	142.17	168.77	108.71	208.72	74.9033	162.067
AMUC_RS00945	AMUC_RS00945	hypothetical protein	1.157	0.210416	0.286378	0.999078	no	up	mRNA	321.22	498.58	588.87	466.5	537.46	493.55	469.557	499.17
AMUC_RS07530	AMUC_RS07530	inorganic phosphate transporter	0.844	-0.244728	0.28645	0.999078	no	down	mRNA	57.54	52.68	50.57	51.04	39.62	35.12	53.5967	41.9267
AMUC_RS03275	AMUC_RS03275	tyrosine-type recombinase/integrase	0.602	-0.732755	0.286616	0.999078	no	down	mRNA	18.33	10.8	19.13	13.98	8.9	4.54	16.0867	9.14
AMUC_RS08770	AMUC_RS08770	enoyl-ACP reductase	0.869	-0.202573	0.287079	0.999078	no	down	mRNA	305.37	289.07	251.58	258.65	187.09	236.45	282.007	227.397
AMUC_RS04120	AMUC_RS04120	hypothetical protein	0.828	-0.27211	0.28743	0.999078	no	down	mRNA	441.79	422.69	418.63	334.38	375.2	267.33	427.703	325.637
AMUC_RS02545	AMUC_RS02545	hypothetical protein	1.155	0.207334	0.28747	0.999078	no	up	mRNA	387.51	436.3	576.1	501.78	442.72	552.92	466.637	499.14
sRNA0114			0.617	-0.696674	0.288238	0.999078	no	down	sRNA	103.42	70.29	158.72	109.33	69.99	16.96	110.81	65.4267
AMUC_RS04660	AMUC_RS04660	hypothetical protein	1.469	0.555309	0.288513	0.999078	no	up	mRNA	171.41	185.47	261.4	228.23	279.95	331.15	206.093	279.777
AMUC_RS11515	AMUC_RS11515	hypothetical protein	0.89	-0.167959	0.288937	0.999078	no	down	mRNA	372.18	359.98	349.69	347.74	272.17	273.33	360.617	297.747
sRNA0265			0.545	-0.875484	0.289962	0.999078	no	down	sRNA	395.9	872.36	1773.52	259.81	1005.24	208.19	1013.93	491.08
AMUC_RS03360	AMUC_RS03360	hypothetical protein	0.347	-1.52513	0.290245	0.999078	no	down	mRNA	6.45	25.16	15.58	6.17	3.94	5.3	15.73	5.13667
AMUC_RS07085	recR	recombination mediator RecR	1.323	0.403305	0.290295	0.999078	no	up	mRNA	67.17	90.01	56.82	81.01	103.24	72.79	71.3333	85.68
AMUC_RS06680	AMUC_RS06680	sodium:proton antiporter	0.744	-0.426101	0.290524	0.999078	no	down	mRNA	31.64	42.37	31.16	28.78	28.77	14.23	35.0567	23.9267
AMUC_RS10370	pepT	peptidase T	0.82	-0.285936	0.290894	0.999078	no	down	mRNA	83.77	67.19	61.62	50.55	52.47	56.43	70.86	53.15
AMUC_RS02020	AMUC_RS02020	ATP-binding cassette domain-containing protein	1.123	0.167113	0.291099	0.999078	no	up	mRNA	72.37	78.52	64.03	88.85	63.14	71.67	71.64	74.5533
AMUC_RS00580	AMUC_RS00580	ROK family protein	1.101	0.138522	0.291236	0.999078	no	up	mRNA	381.44	392.46	436.95	408.86	409.14	407.93	403.617	408.643
AMUC_RS04655	AMUC_RS04655	anaerobic ribonucleoside-triphosphate reductase activating protein	0.858	-0.220253	0.291262	0.999078	no	down	mRNA	215.21	227.18	272.56	168.46	197.81	195.51	238.317	187.26
AMUC_RS08520	larB	nickel pincer cofactor biosynthesis protein LarB	1.226	0.293848	0.291358	0.999078	no	up	mRNA	104.34	96.9	99.24	117.88	108.44	113.13	100.16	113.15
AMUC_RS00605	AMUC_RS00605	ABC transporter ATP-binding protein	1.082	0.113138	0.293792	0.999078	no	up	mRNA	1048.56	1314.51	1475.28	1509.35	1200.66	1142.46	1279.45	1284.16
AMUC_RS04065	AMUC_RS04065	glycosyltransferase family 8 protein	1.234	0.302871	0.293979	0.999078	no	up	mRNA	54.68	47.55	76.47	87.83	64.41	54.11	59.5667	68.7833
AMUC_RS05810	AMUC_RS05810	metal-dependent transcriptional regulator	1.216	0.28172	0.294033	0.999078	no	up	mRNA	301.85	229.26	310.42	240.64	399.3	289.61	280.51	309.85
AMUC_RS06765	pdxH	pyridoxamine 5'-phosphate oxidase	0.763	-0.39042	0.295079	0.999078	no	down	mRNA	94.16	111.98	70.25	77.04	67.49	49.85	92.13	64.7933
AMUC_RS05395	AMUC_RS05395	alpha/beta fold hydrolase	3.085	1.62514	0.295417	0.999078	no	up	mRNA	0	0	6.31	2.5	3.18	12.96	2.10333	6.21333
AMUC_RS01655	AMUC_RS01655	DUF4982 domain-containing protein	1.075	0.104098	0.296967	0.999078	no	up	mRNA	232.49	231.55	258.47	281.44	221.57	216.89	240.837	239.967
AMUC_RS02280	AMUC_RS02280	HAD family hydrolase	1.427	0.513472	0.297186	0.999078	no	up	mRNA	26.2	98.93	39.11	85.78	86.56	43.15	54.7467	71.83
AMUC_RS11145	AMUC_RS11145	glycosyltransferase	0.66	-0.598712	0.297211	0.999078	no	down	mRNA	26.34	25.85	16.61	21.52	9.13	12.41	22.9333	14.3533
sRNA0447			0.451	-1.1484	0.298114	0.999078	no	down	sRNA	362.67	257.75	377.63	177.91	172.17	71.94	332.683	140.673
AMUC_RS11215	AMUC_RS11215	pyridoxal phosphate-dependent aminotransferase	1.142	0.191343	0.298794	0.999078	no	up	mRNA	129	168.87	158.47	183.63	161.27	136.58	152.113	160.493
AMUC_RS10680	htpG	molecular chaperone HtpG	0.952	-0.0715863	0.299181	0.999078	no	down	mRNA	1021.61	1138.92	1145.5	995.24	953.59	944.15	1102.01	964.327
AMUC_RS08210	trpB	tryptophan synthase subunit beta	1.124	0.16822	0.299291	0.999078	no	up	mRNA	190.38	185.29	201.51	223.65	187.1	189.47	192.393	200.073
AMUC_RS03820	AMUC_RS03820	alanine--glyoxylate aminotransferase family protein	0.823	-0.280243	0.300306	0.999078	no	down	mRNA	76.03	83.51	113.33	79.37	62.59	67.17	90.9567	69.71
AMUC_RS10105	AMUC_RS10105	YkgJ family cysteine cluster protein	1.323	0.404033	0.300719	0.999078	no	up	mRNA	102.53	149.85	159.35	224.58	161.44	126.33	137.243	170.783
sRNA0241			0.77	-0.376361	0.300973	0.999078	no	down	sRNA	330.42	280.28	205.01	219.47	124.75	243.41	271.903	195.877
AMUC_RS10290	AMUC_RS10290	siderophore ABC transporter substrate-binding protein	1.456	0.542003	0.301224	0.999078	no	up	mRNA	33.23	18.34	16.67	39.6	36.55	15.41	22.7467	30.52
AMUC_RS12015	AMUC_RS12015	N-acetylmuramoyl-L-alanine amidase	0.897	-0.156404	0.302101	0.999078	no	down	mRNA	355.48	366.89	395.47	296.89	327.25	294.91	372.613	306.35
AMUC_RS05335	AMUC_RS05335	SUMF1/EgtB/PvdO family nonheme iron enzyme	0.815	-0.295827	0.30262	0.999078	no	down	mRNA	79.82	66.08	60.28	59.66	45.55	50.34	68.7267	51.85
sRNA0359			1.376	0.460934	0.303279	0.999078	no	up	sRNA	4019.72	4283.61	2364.81	2070.49	4335.22	6728.94	3556.05	4378.22
AMUC_RS09635	AMUC_RS09635	carboxymuconolactone decarboxylase family protein	1.377	0.461011	0.303533	0.999078	no	up	mRNA	29.94	31.81	40.07	49.98	31.82	49.35	33.94	43.7167
AMUC_RS01575	tgt	tRNA guanosine(34) transglycosylase Tgt	1.212	0.277788	0.304624	0.999078	no	up	mRNA	69.68	56.72	81.83	85.84	80.39	67.27	69.41	77.8333
AMUC_RS00860	AMUC_RS00860	saccharopine dehydrogenase family protein	1.131	0.177078	0.305361	0.999078	no	up	mRNA	153.24	168.88	204.52	178.8	186.77	181.82	175.547	182.463
sRNA0123			4.507	2.17228	0.305976	0.999078	no	up	sRNA	0	70.14	0	0	233.41	58.84	23.38	97.4167
sRNA0235			0.295	-1.75879	0.307831	0.999078	no	down	sRNA	626.05	196.66	354.7	0	132.93	163.69	392.47	98.8733
AMUC_RS05285	AMUC_RS05285	succinate dehydrogenase/fumarate reductase iron-sulfur subunit	1.155	0.208289	0.308173	0.999078	no	up	mRNA	177.83	203.38	207.73	249.31	188.23	195.37	196.313	210.97
AMUC_RS04315	nifJ	pyruvate:ferredoxin (flavodoxin) oxidoreductase	0.956	-0.0649036	0.308374	0.999078	no	down	mRNA	635.85	704.52	698.7	635.43	570.8	588.86	679.69	598.363
sRNA0016			1.829	0.87074	0.309634	0.999078	no	up	sRNA	2904.14	2061.99	2578.08	1480.49	6076.14	4569.75	2514.74	4042.13
AMUC_RS01135	AMUC_RS01135	acyl-CoA carboxylase subunit beta	0.929	-0.107023	0.310112	0.999078	no	down	mRNA	379.23	441.83	409.03	388.76	346.76	317.59	410.03	351.037
AMUC_RS04980	AMUC_RS04980	bifunctional metallophosphatase/5'-nucleotidase	1.346	0.428847	0.311483	0.999078	no	up	mRNA	15.54	33.08	16.63	33.32	24.34	23.51	21.75	27.0567
AMUC_RS04990	AMUC_RS04990	NAD(+)/NADH kinase	1.175	0.232242	0.311873	0.999078	no	up	mRNA	145.78	138.45	122.62	178.74	141.89	122.07	135.617	147.567
sRNA0188			1.521	0.604966	0.312019	0.999078	no	up	sRNA	243.54	299.39	284.86	203.16	348.73	589.8	275.93	380.563
sRNA0150			1.513	0.597578	0.312064	0.999078	no	up	sRNA	349.9	476.01	329.26	341.58	566.04	681.28	385.057	529.633
AMUC_RS06620	rpsI	30S ribosomal protein S9	0.821	-0.284924	0.312278	0.999078	no	down	mRNA	245	314.45	316.73	216.06	248.36	196.07	292.06	220.163
AMUC_RS03570	murD	UDP-N-acetylmuramoyl-L-alanine--D-glutamate ligase	0.897	-0.15737	0.31343	0.999078	no	down	mRNA	226.37	218.05	201.3	182.72	167.82	181.94	215.24	177.493
AMUC_RS11045	AMUC_RS11045	KH domain-containing protein	0.894	-0.16159	0.315442	0.999078	no	down	mRNA	691.34	706.33	701.1	732.14	576.85	438.54	699.59	582.51
sRNA0036			0.157	-2.66761	0.31603	0.999078	no	down	sRNA	199.47	94.42	0	0	0	0	97.9633	0
sRNA0048			1.822	0.865758	0.31638	0.999078	no	up	sRNA	426.55	80.89	354.88	836.61	269.85	406.59	287.44	504.35
sRNA0189			4.427	2.14648	0.317007	0.999078	no	up	sRNA	0	0	0	0	1006.06	4952.66	0	1986.24
AMUC_RS11330	AMUC_RS11330	hypothetical protein	1.167	0.222652	0.317036	0.999078	no	up	mRNA	77.93	62.64	86.2	96.73	70.83	78.89	75.59	82.15
sRNA0318			2.007	1.00532	0.317099	0.999078	no	up	sRNA	0	2051.3	1134.49	3492.54	1391.5	1360.74	1061.93	2081.59
AMUC_RS01520	rpmF	50S ribosomal protein L32	1.08	0.11038	0.317629	0.999078	no	up	mRNA	8870.52	10560.9	12324.7	11413.5	11630.8	8949.72	10585.4	10664.7
AMUC_RS00495	AMUC_RS00495	hypothetical protein	1.395	0.480617	0.31779	0.999078	no	up	mRNA	59.37	34.86	44.54	56.71	65.06	55.4	46.2567	59.0567
AMUC_RS08275	AMUC_RS08275	ankyrin repeat domain-containing protein	1.764	0.818716	0.318393	0.999078	no	up	mRNA	7.03	6.91	2.26	5.36	12.79	6.96	5.4	8.37
AMUC_RS06905	AMUC_RS06905	SUMF1/EgtB/PvdO family nonheme iron enzyme	0.866	-0.208282	0.319197	0.999078	no	down	mRNA	43.83	49.54	40.4	45.08	34.76	27.44	44.59	35.76
AMUC_RS08255	pflB	formate C-acetyltransferase	1.081	0.111926	0.320071	0.999078	no	up	mRNA	197.17	228.26	230	241.17	216.12	196.12	218.477	217.803
AMUC_RS08930	AMUC_RS08930	SGNH/GDSL hydrolase family protein	1.503	0.588216	0.32061	0.999078	no	up	mRNA	17.39	10.66	19.2	26.94	19.79	19.71	15.75	22.1467
AMUC_RS03505	AMUC_RS03505	hypothetical protein	0.594	-0.750489	0.320676	0.999078	no	down	mRNA	14.31	10.92	8.93	4.54	4.82	9.18	11.3867	6.18
sRNA0237			0.159	-2.65108	0.321305	0.999078	no	down	sRNA	0	0	0	0	0	0	0	0
AMUC_RS09695	AMUC_RS09695	SDR family oxidoreductase	0.755	-0.40535	0.32131	0.999078	no	down	mRNA	46.53	45.64	48.03	33.8	30.93	32.88	46.7333	32.5367
AMUC_RS07475	hypD	hydrogenase formation protein HypD	1.12	0.162883	0.32189	0.999078	no	up	mRNA	212.68	264.52	272.23	321.55	251.35	207.1	249.81	260
AMUC_RS09390	AMUC_RS09390	dipeptidase	1.086	0.118572	0.322163	0.999078	no	up	mRNA	473.01	513.33	410.3	523.75	398.66	479.14	465.547	467.183
AMUC_RS02305	hemL	glutamate-1-semialdehyde 2%2C1-aminomutase	1.429	0.514698	0.322487	0.999078	no	up	mRNA	11.96	16.14	15.59	25.63	14.5	18.49	14.5633	19.54
sRNA0167			1.273	0.348405	0.323051	0.999078	no	up	sRNA	524.55	626.01	462.67	312.61	649.42	894.78	537.743	618.937
AMUC_RS03935	AMUC_RS03935	methylated-DNA--[protein]-cysteine S-methyltransferase	0.574	-0.802116	0.323449	0.999078	no	down	mRNA	43.15	33.77	17.35	8.25	31.55	7.1	31.4233	15.6333
AMUC_RS10495	AMUC_RS10495	aspartate kinase	1.127	0.172412	0.325461	0.999078	no	up	mRNA	144.36	165.87	177.46	204.88	160.15	145.65	162.563	170.227
AMUC_RS08755	AMUC_RS08755	hypothetical protein	1.2	0.26301	0.327307	0.999078	no	up	mRNA	48.14	48.42	43.21	62.23	48.61	44.44	46.59	51.76
AMUC_RS02220	AMUC_RS02220	hypothetical protein	0.242	-2.04903	0.327593	0.999078	no	down	mRNA	7.36	3.6	2.96	0	0	3.03	4.64	1.01
AMUC_RS01245	AMUC_RS01245	hypothetical protein	0.832	-0.264534	0.32769	0.999078	no	down	mRNA	226.97	133.4	177.14	136.17	124.21	152.23	179.17	137.537
sRNA0329			4.215	2.07557	0.327776	0.999078	no	up	sRNA	0	145.52	0	0	196.05	364.23	48.5067	186.76
AMUC_RS03190	AMUC_RS03190	YdeI/OmpD-associated family protein	0.527	-0.92399	0.327865	0.999078	no	down	mRNA	15.62	3.82	59.63	18.64	2.38	19.29	26.3567	13.4367
AMUC_RS05555	AMUC_RS05555	hypothetical protein	1.206	0.269761	0.327915	0.999078	no	up	mRNA	240.36	212.89	206.95	219.25	255.96	252.84	220.067	242.683
AMUC_RS04010	AMUC_RS04010	AEC family transporter	1.702	0.766904	0.327927	0.999078	no	up	mRNA	4.01	17.72	4.83	17.22	15.83	8.27	8.85333	13.7733
AMUC_RS03545	AMUC_RS03545	hypothetical protein	0.82	-0.286891	0.330574	0.999078	no	down	mRNA	286.77	354.76	293.66	245.21	227.97	235.51	311.73	236.23
AMUC_RS02495	AMUC_RS02495	DEAD/DEAH box helicase	0.902	-0.14821	0.331052	0.999078	no	down	mRNA	137.32	172.63	170.89	137.51	133.95	127.44	160.28	132.967
AMUC_RS02455	ychF	redox-regulated ATPase YchF	0.834	-0.262118	0.331142	0.999078	no	down	mRNA	69.06	86.72	76.04	58.16	59.4	59.59	77.2733	59.05
AMUC_RS02975	AMUC_RS02975	tetratricopeptide repeat protein	0.942	-0.0863452	0.331222	0.999078	no	down	mRNA	325.45	314.53	312.09	288.18	286.92	248.44	317.357	274.513
AMUC_RS06115	AMUC_RS06115	DUF2778 domain-containing protein	1.57	0.650312	0.331624	0.999078	no	up	mRNA	3.57	7.27	9.34	9.06	9.42	10.12	6.72667	9.53333
AMUC_RS03715	AMUC_RS03715	ATP-dependent helicase	1.216	0.281814	0.332844	0.999078	no	up	mRNA	33.72	31.39	29.89	40.56	39.23	26.36	31.6667	35.3833
AMUC_RS10090	AMUC_RS10090	undecaprenyl-diphosphate phosphatase	1.33	0.411439	0.332857	0.999078	no	up	mRNA	31.22	35	41.18	44.66	31.14	56.98	35.8	44.26
AMUC_RS03295	AMUC_RS03295	hypothetical protein	4.215	2.07555	0.332872	0.999078	no	up	mRNA	0	0	5.31	0	8.07	16.26	1.77	8.11
AMUC_RS05680	AMUC_RS05680	TolC family protein	1.192	0.253495	0.333257	0.999078	no	up	mRNA	57.09	60.38	71.65	83.69	61.23	65.19	63.04	70.0367
AMUC_RS03435	AMUC_RS03435	sulfite reductase subunit alpha	0.937	-0.0933087	0.333342	0.999078	no	down	mRNA	728.24	731.37	685.41	652.44	608.52	589.43	715.007	616.797
AMUC_RS04685	AMUC_RS04685	rubrerythrin	1.094	0.129852	0.3337	0.999078	no	up	mRNA	731.55	1005.56	1063.06	1128.96	854.39	867.08	933.39	950.143
AMUC_RS04960	AMUC_RS04960	bifunctional folylpolyglutamate synthase/dihydrofolate synthase	1.065	0.0902465	0.333754	0.999078	no	up	mRNA	576.66	654.5	619.17	647.01	610.64	555.44	616.777	604.363
AMUC_RS08835	AMUC_RS08835	sulfatase	1.169	0.224956	0.334083	0.999078	no	up	mRNA	59.29	70.11	54.61	74.25	63.19	60.68	61.3367	66.04
AMUC_RS09275	AMUC_RS09275	DUF418 domain-containing protein	0.733	-0.44889	0.33415	0.999078	no	down	mRNA	43.66	22.97	27.53	26.75	26.47	10.29	31.3867	21.17
AMUC_RS00400	ispD	2-C-methyl-D-erythritol 4-phosphate cytidylyltransferase	1.122	0.166377	0.334808	0.999078	no	up	mRNA	343.13	321.34	300.03	347.72	321.16	327.7	321.5	332.193
AMUC_RS03525	AMUC_RS03525	trimeric intracellular cation channel family protein	1.353	0.436035	0.335092	0.999078	no	up	mRNA	53.47	20.97	42.94	63.76	38.98	46.26	39.1267	49.6667
AMUC_RS05715	AMUC_RS05715	metalloregulator ArsR/SmtB family transcription factor	0.815	-0.294337	0.335215	0.999078	no	down	mRNA	68.86	86.88	78.97	46.89	62.08	64.88	78.2367	57.95
AMUC_RS05650	metF	methylenetetrahydrofolate reductase [NAD(P)H]	1.444	0.529606	0.335223	0.999078	no	up	mRNA	22.6	16.13	16.49	27.42	16.21	30.49	18.4067	24.7067
sRNA0177			2.17	1.11757	0.335383	0.999078	no	up	sRNA	249.45	59.08	77.97	275.41	256.65	395.68	128.833	309.247
sRNA0052			2.17	1.11757	0.335383	0.999078	no	up	sRNA	249.45	59.08	77.97	275.41	256.65	395.68	128.833	309.247
sRNA0284			2.17	1.11757	0.335383	0.999078	no	up	sRNA	249.45	59.08	77.97	275.41	256.65	395.68	128.833	309.247
sRNA0130			0.421	-1.24844	0.335698	0.999078	no	down	sRNA	274.15	388.22	460.94	269.95	87.03	108.06	374.437	155.013
AMUC_RS06900	AMUC_RS06900	U32 family peptidase	1.237	0.30646	0.335841	0.999078	no	up	mRNA	42.17	44.37	39.88	45.93	47.48	49.69	42.14	47.7
AMUC_RS10285	AMUC_RS10285	cytochrome c biogenesis protein ResB	0.456	-1.13281	0.336383	0.999078	no	down	mRNA	0	16.71	15.97	5.42	1.73	7.02	10.8933	4.72333
AMUC_RS01240	thiD	bifunctional hydroxymethylpyrimidine kinase/phosphomethylpyrimidine kinase	1.165	0.219761	0.336431	0.999078	no	up	mRNA	120.73	146.82	157.05	181.92	148.09	129.36	141.533	153.123
sRNA0401			1.276	0.351604	0.336607	0.999078	no	up	sRNA	449.95	432.75	522.79	684.68	399.93	610	468.497	564.87
sRNA0391			1.887	0.916041	0.33775	0.999078	no	up	sRNA	175.85	250.03	219.59	344.98	500.76	279.22	215.157	374.987
AMUC_RS10235	AMUC_RS10235	bifunctional UDP-3-O-[3-hydroxymyristoyl] N-acetylglucosamine deacetylase/3-hydroxyacyl-ACP dehydratase	0.882	-0.180955	0.337934	0.999078	no	down	mRNA	140.83	132.65	144.13	117.75	117.6	103.11	139.203	112.82
AMUC_RS01790	AMUC_RS01790	tetratricopeptide repeat protein	1.173	0.230203	0.33925	0.999078	no	up	mRNA	136.13	188.41	124.33	170.6	150.8	162.76	149.623	161.387
AMUC_RS05660	AMUC_RS05660	hypothetical protein	0.944	-0.0838703	0.339258	0.999078	no	down	mRNA	1951.47	1987.16	1875.28	1976.28	1514.02	1600.04	1937.97	1696.78
AMUC_RS08795	AMUC_RS08795	hypothetical protein	1.699	0.764291	0.339654	0.999078	no	up	mRNA	47.94	77.15	51.83	107.97	69.28	104.38	58.9733	93.8767
AMUC_RS10260	AMUC_RS10260	DciA family protein	0.705	-0.504917	0.33989	0.999078	no	down	mRNA	59.37	68.53	86.86	51.62	52.71	35.51	71.5867	46.6133
AMUC_RS07740	AMUC_RS07740	zeta toxin family protein	0.751	-0.412402	0.340098	0.999078	no	down	mRNA	43.11	77.07	46.83	45.95	46.2	22.99	55.67	38.38
sRNA0378			0.527	-0.925344	0.340628	0.999078	no	down	sRNA	858.02	347.47	513.88	361.75	388.87	96.8	573.123	282.473
AMUC_RS03900	AMUC_RS03900	HAD hydrolase-like protein	1.174	0.231826	0.341037	0.999078	no	up	mRNA	141.47	162.22	152.33	155.1	173.81	161.18	152.007	163.363
AMUC_RS03395	AMUC_RS03395	glycoside hydrolase	0.936	-0.0947113	0.341236	0.999078	no	down	mRNA	563.53	585.23	578.75	578.52	482.49	435.71	575.837	498.907
AMUC_RS09730	AMUC_RS09730	hypothetical protein	0.854	-0.227321	0.341575	0.999078	no	down	mRNA	70.75	70.21	66.81	51.81	56.42	53.99	69.2567	54.0733
sRNA0126			0.392	-1.34933	0.341616	0.999078	no	down	sRNA	0	659.02	886.81	0	111.16	411.98	515.277	174.38
AMUC_RS03875	queA	tRNA preQ1(34) S-adenosylmethionine ribosyltransferase-isomerase QueA	0.768	-0.380459	0.34187	0.999078	no	down	mRNA	35.45	57.51	29.68	39.65	29.9	17.79	40.88	29.1133
sRNA0144			1.781	0.832841	0.34236	0.999078	no	up	sRNA	315.55	239.86	52.18	370.33	278.61	352.68	202.53	333.873
AMUC_RS12830	AMUC_RS12830	TraR/DksA family transcriptional regulator	1.074	0.103347	0.343701	0.999078	no	up	mRNA	727.61	816.95	931.05	830.43	765.12	856.25	825.203	817.267
AMUC_RS03750	AMUC_RS03750	C39 family peptidase	1.084	0.115887	0.343961	0.999078	no	up	mRNA	286.25	335.76	328.72	367.07	299.3	287.56	316.91	317.977
AMUC_RS09710	AMUC_RS09710	KH domain-containing protein	1.155	0.20838	0.344341	0.999078	no	up	mRNA	436.87	400.67	404.37	511.98	374.82	450.17	413.97	445.657
sRNA0398			1.941	0.957168	0.344492	0.999078	no	up	sRNA	274.15	258.81	345.71	674.88	609.21	324.17	292.89	536.087
AMUC_RS10660	pheT	phenylalanine--tRNA ligase subunit beta	0.91	-0.135725	0.344545	0.999078	no	down	mRNA	121.68	124.56	125.3	122.03	96.77	94.46	123.847	104.42
AMUC_RS05235	AMUC_RS05235	type III pantothenate kinase	1.238	0.307883	0.345513	0.999078	no	up	mRNA	85.37	94.83	59.43	97.74	89.92	84.41	79.8767	90.69
AMUC_RS00550	hemA	glutamyl-tRNA reductase	1.462	0.547602	0.345589	0.999078	no	up	mRNA	13.48	22.68	10.82	16.52	24.54	20.64	15.66	20.5667
sRNA0118			1.666	0.736575	0.345746	0.999078	no	up	sRNA	916.83	647.99	1172.05	1590.45	1022.84	1616.87	912.29	1410.05
AMUC_RS08880	AMUC_RS08880	IS1595-like element ISAmu1 family transposase	0.775	-0.367432	0.345794	0.999078	no	down	mRNA	49.57	46.78	39.79	38.16	25.45	34.58	45.38	32.73
sRNA0028			2.333	1.22241	0.346505	0.999078	no	up	sRNA	0	689.53	948.11	1827.73	1869.58	0	545.88	1232.44
AMUC_RS08435	AMUC_RS08435	DNA-directed RNA polymerase subunit omega	1.071	0.0996302	0.346508	0.999078	no	up	mRNA	2892.51	3126.31	3347.9	3518.54	2992.12	2841.64	3122.24	3117.43
AMUC_RS03045	AMUC_RS03045	FmdB family transcriptional regulator	1.352	0.435079	0.346861	0.999078	no	up	mRNA	126.86	84.91	89.49	136.85	116.63	123.7	100.42	125.727
sRNA0090			11.157	3.47988	0.347276	0.999078	no	up	sRNA	0	0	0	2182.84	0	340.19	0	841.01
AMUC_RS05610	tuf	elongation factor Tu	0.953	-0.0691833	0.347645	0.999078	no	down	mRNA	2351.35	2897.18	2977.01	2663.38	2225.28	2347.79	2741.85	2412.15
AMUC_RS03170	AMUC_RS03170	flotillin family protein	0.885	-0.176913	0.347699	0.999078	no	down	mRNA	122.61	136.26	151.03	99.11	126.09	105.22	136.633	110.14
AMUC_RS03860	AMUC_RS03860	cation diffusion facilitator family transporter	0.821	-0.283991	0.347703	0.999078	no	down	mRNA	51.53	58.39	57.24	40.28	32.03	54.49	55.72	42.2667
AMUC_RS02010	AMUC_RS02010	hypothetical protein	0.894	-0.162272	0.347923	0.999078	no	down	mRNA	416.92	438.31	484.06	390.8	347.79	368.7	446.43	369.097
AMUC_RS01900	AMUC_RS01900	deoxycytidylate deaminase	1.288	0.365612	0.348293	0.999078	no	up	mRNA	76.03	87.47	82.71	85.47	98.11	106.74	82.07	96.7733
AMUC_RS11885	AMUC_RS11885	L%2CD-transpeptidase family protein	0.869	-0.202734	0.348494	0.999078	no	down	mRNA	228.64	191.72	267.7	181.33	162.34	208.82	229.353	184.163
AMUC_RS03115	AMUC_RS03115	acyl-CoA thioesterase	1.262	0.335829	0.34851	0.999078	no	up	mRNA	132.83	124.81	90.43	166.1	127.78	113.48	116.023	135.787
AMUC_RS01665	AMUC_RS01665	DUF4332 domain-containing protein	0.871	-0.199885	0.348843	0.999078	no	down	mRNA	173.58	158.43	153.91	152.01	106.55	134.77	161.973	131.11
AMUC_RS11505	nuoB	NADH-quinone oxidoreductase subunit NuoB	0.934	-0.09854	0.348894	0.999078	no	down	mRNA	1075.31	1213.51	1133.12	1029	1037.34	873.42	1140.65	979.92
sRNA0411			0.475	-1.07249	0.34946	0.999078	no	down	sRNA	3870.49	917.06	6080.28	993.84	1248.7	2292.25	3622.61	1511.6
AMUC_RS08260	AMUC_RS08260	GDSL family lipase	0.821	-0.284794	0.349492	0.999078	no	down	mRNA	105.3	110.98	99.36	62.78	81.55	91.11	105.213	78.48
AMUC_RS11455	AMUC_RS11455	DUF3313 family protein	1.302	0.381163	0.34966	0.999078	no	up	mRNA	51.63	37.43	36.04	72.77	32.7	48.1	41.7	51.19
AMUC_RS08595	AMUC_RS08595	NADH-quinone oxidoreductase subunit H	1.207	0.270921	0.350707	0.999078	no	up	mRNA	48.03	67.79	51.79	55.78	57.33	71.79	55.87	61.6333
AMUC_RS08045	AMUC_RS08045	EF-hand domain-containing protein	1.04	0.0561179	0.351243	0.999078	no	up	mRNA	12872.8	14116.6	15991.6	14138.6	13554.2	13398.5	14327	13697.1
AMUC_RS11225	menD	2-succinyl-5-enolpyruvyl-6-hydroxy-3-cyclohexene-1-carboxylic-acid synthase	0.839	-0.252599	0.351375	0.999078	no	down	mRNA	53.76	49.37	60.94	46.76	41.07	39.53	54.69	42.4533
AMUC_RS08410	tsaB	tRNA (adenosine(37)-N6)-threonylcarbamoyltransferase complex dimerization subunit type 1 TsaB	0.824	-0.278464	0.351607	0.999078	no	down	mRNA	108.5	128.73	105.49	98.07	93.69	68.22	114.24	86.66
AMUC_RS00085	AMUC_RS00085	hypothetical protein	1.03	0.0428986	0.352354	0.999078	no	up	mRNA	12609	12862.5	12827.9	13415.2	11536.9	11513.8	12766.5	12155.3
sRNA0115			1.366	0.450343	0.352434	0.999078	no	up	sRNA	1423.97	983.81	589.03	633.16	1347.44	1704.47	998.937	1228.36
AMUC_RS03390	AMUC_RS03390	substrate-binding domain-containing protein	0.636	-0.652677	0.35273	0.999078	no	down	mRNA	14.13	10.4	18.42	5.05	10.71	8.74	14.3167	8.16667
AMUC_RS07335	AMUC_RS07335	site-specific integrase	1.148	0.199288	0.353587	0.999078	no	up	mRNA	121.22	88.89	128.05	141.82	120.94	97.43	112.72	120.063
AMUC_RS09795	AMUC_RS09795	hypothetical protein	0.9	-0.151211	0.354167	0.999078	no	down	mRNA	542.31	567.97	539.52	536	482.42	355.98	549.933	458.133
AMUC_RS05720	metK	methionine adenosyltransferase	0.9	-0.152096	0.354235	0.999078	no	down	mRNA	193.06	214.61	212.54	200.7	162.53	153.94	206.737	172.39
AMUC_RS03205	AMUC_RS03205	pyridoxal-phosphate dependent enzyme	0.918	-0.124038	0.354849	0.999078	no	down	mRNA	208.67	250.68	231.99	203.09	193.08	187.1	230.447	194.423
AMUC_RS12395	AMUC_RS12395	type II toxin-antitoxin system HicA family toxin	1.059	0.0830997	0.354964	0.999078	no	up	mRNA	8233.89	9610.88	8914.39	9883.51	7757.81	8805.13	8919.72	8815.48
AMUC_RS10200	AMUC_RS10200	iron-containing alcohol dehydrogenase	1.141	0.189794	0.355122	0.999078	no	up	mRNA	121.26	122.39	117.88	136.73	122.23	121.11	120.51	126.69
AMUC_RS06265	AMUC_RS06265	hypothetical protein	1.429	0.51487	0.355408	0.999078	no	up	mRNA	11.51	18.06	31.42	28.53	27.95	24.66	20.33	27.0467
AMUC_RS08760	AMUC_RS08760	lysophospholipid acyltransferase family protein	0.661	-0.596898	0.357143	0.999078	no	down	mRNA	25.2	49.39	13.49	13.35	20.41	18.45	29.36	17.4033
AMUC_RS07480	hypE	hydrogenase expression/formation protein HypE	0.896	-0.159065	0.357247	0.999078	no	down	mRNA	249.73	211.66	317.37	230.83	215.77	198.09	259.587	214.897
AMUC_RS12025	AMUC_RS12025	G-D-S-L family lipolytic protein	0.71	-0.493941	0.357788	0.999078	no	down	mRNA	10.92	10.73	10.11	6.4	6.61	7.63	10.5867	6.88
AMUC_RS11035	AMUC_RS11035	bifunctional proline dehydrogenase/L-glutamate gamma-semialdehyde dehydrogenase	1.09	0.124836	0.359019	0.999078	no	up	mRNA	99.52	84.49	95.76	109.99	84.32	88.54	93.2567	94.2833
AMUC_RS04140	AMUC_RS04140	gamma carbonic anhydrase family protein	0.942	-0.08644	0.359166	0.999078	no	down	mRNA	2149.13	2059.13	1910.98	1959.6	1764.76	1601.7	2039.75	1775.35
AMUC_RS00300	recJ	single-stranded-DNA-specific exonuclease RecJ	0.893	-0.163641	0.359771	0.999078	no	down	mRNA	132.51	114.44	137.15	128.24	87.4	104.02	128.033	106.553
AMUC_RS04100	AMUC_RS04100	hypothetical protein	0.626	-0.675599	0.360165	0.999078	no	down	mRNA	21.77	9.71	14.3	7.55	13.21	4.89	15.26	8.55
AMUC_RS04790	AMUC_RS04790	transketolase	1.089	0.123193	0.360617	0.999078	no	up	mRNA	327.83	371.02	385.85	389.22	357.58	343.22	361.567	363.34
AMUC_RS12905	AMUC_RS12905	hypothetical protein	0.588	-0.765564	0.361196	0.999078	no	down	mRNA	72.83	70.7	42.02	20	51.21	25.59	61.85	32.2667
AMUC_RS09425	AMUC_RS09425	glycosyltransferase family 2 protein	0.932	-0.101816	0.361395	0.999078	no	down	mRNA	403.94	530.24	496.69	400.82	421.78	399.63	476.957	407.41
AMUC_RS01080	ileS	isoleucine--tRNA ligase	1.063	0.0877903	0.361475	0.999078	no	up	mRNA	252.58	306.35	298.3	307.94	263.32	269.6	285.743	280.287
sRNA0094			1.318	0.397845	0.361758	0.999078	no	up	sRNA	173.63	107.58	101.81	113.51	193.49	149.06	127.673	152.02
AMUC_RS05935	hisG	ATP phosphoribosyltransferase	0.877	-0.189683	0.362047	0.999078	no	down	mRNA	168.17	183.55	168.75	128.27	141.61	147.29	173.49	139.057
AMUC_RS04910	AMUC_RS04910	RtcB family protein	1.538	0.621176	0.362401	0.999078	no	up	mRNA	8.72	5.14	16.8	23.27	10.58	11.51	10.22	15.12
AMUC_RS01230	AMUC_RS01230	DASS family sodium-coupled anion symporter	1.255	0.328003	0.362972	0.999078	no	up	mRNA	32.25	24.37	24.88	31.9	33.07	28.65	27.1667	31.2067
AMUC_RS09045	cydB	cytochrome d ubiquinol oxidase subunit II	1.126	0.171682	0.364003	0.999078	no	up	mRNA	179.37	145.19	209.27	220.33	177.24	161.61	177.943	186.393
sRNA0387			2.984	1.57717	0.365292	0.999078	no	up	sRNA	0	0	0	0	0	0	0	0
AMUC_RS11010	AMUC_RS11010	hypothetical protein	1.751	0.807884	0.365386	0.999078	no	up	mRNA	10.5	6.85	14.06	10.02	17.03	23.06	10.47	16.7033
AMUC_RS07175	AMUC_RS07175	hypothetical protein	5.479	2.45378	0.366245	0.999078	no	up	mRNA	0	0	0	13.41	0	5.75	0	6.38667
AMUC_RS00650	AMUC_RS00650	aspartate carbamoyltransferase catalytic subunit	0.805	-0.312414	0.366554	0.999078	no	down	mRNA	93.45	55.02	68.35	41.58	68.06	47.94	72.2733	52.5267
AMUC_RS11975	coaE	dephospho-CoA kinase	0.896	-0.157884	0.367539	0.999078	no	down	mRNA	487.28	392.29	435.11	365.31	340.42	380.47	438.227	362.067
AMUC_RS00990	AMUC_RS00990	hypothetical protein	1.057	0.0800382	0.368662	0.999078	no	up	mRNA	339.65	366.53	405.1	425.66	325.01	338.46	370.427	363.043
AMUC_RS06150	AMUC_RS06150	K(+)-transporting ATPase subunit C	0.492	-1.02333	0.369147	0.999078	no	down	mRNA	22.65	7.39	9.1	3.61	4.6	9.33	13.0467	5.84667
AMUC_RS06700	carB	carbamoyl-phosphate synthase large subunit	0.952	-0.0702408	0.369563	0.999078	no	down	mRNA	386.07	401.43	395.99	364.89	351.36	319.97	394.497	345.407
AMUC_RS10870	AMUC_RS10870	RNA-binding protein	0.808	-0.307172	0.370793	0.999078	no	down	mRNA	245.29	367.2	429.24	265.19	326.9	184.35	347.243	258.813
AMUC_RS11360	AMUC_RS11360	hydrogenase small subunit	1.068	0.0948442	0.371142	0.999078	no	up	mRNA	581.74	544.85	509.84	581.4	499.94	530.44	545.477	537.26
AMUC_RS10570	AMUC_RS10570	PEP-CTERM sorting domain-containing protein	0.709	-0.49569	0.3718	0.999078	no	down	mRNA	32.48	37.15	30.44	23.24	27.96	13.38	33.3567	21.5267
AMUC_RS11135	AMUC_RS11135	O-antigen ligase family protein	1.648	0.721099	0.371843	0.999078	no	up	mRNA	8.51	1.67	9.57	11.36	9.29	9.83	6.58333	10.16
AMUC_RS07000	AMUC_RS07000	galactose mutarotase	1.045	0.0631291	0.372319	0.999078	no	up	mRNA	863.85	939.61	966.47	962.65	881.07	823.65	923.31	889.123
AMUC_RS11610	AMUC_RS11610	GNAT family N-acetyltransferase	0.816	-0.292616	0.37277	0.999078	no	down	mRNA	38.22	80.15	76.68	56.29	44.25	47.27	65.0167	49.27
AMUC_RS04345	AMUC_RS04345	H(+)-transporting two-sector ATPase	1.283	0.359731	0.372774	0.999078	no	up	mRNA	14.79	29.06	15.25	24.14	21.75	23.52	19.7	23.1367
AMUC_RS10865	AMUC_RS10865	Mrp/NBP35 family ATP-binding protein	0.873	-0.196031	0.372853	0.999078	no	down	mRNA	116.23	130.12	139.92	119.44	94.74	98.82	128.757	104.333
AMUC_RS06155	AMUC_RS06155	sensor protein KdpD	0.621	-0.687812	0.373943	0.999078	no	down	mRNA	18.82	3.69	18.12	8.97	6.85	7.76	13.5433	7.86
AMUC_RS02120	AMUC_RS02120	hemolysin family protein	1.211	0.276703	0.374152	0.999078	no	up	mRNA	39.97	56.07	41.23	44.88	58.84	47.09	45.7567	50.27
sRNA0001			1.115	0.156966	0.37419	0.999078	no	up	sRNA	8737.99	9038.71	9103.17	12283.2	6900.52	9142.13	8959.96	9441.96
AMUC_RS02780	atpG	ATP synthase F1 subunit gamma	0.915	-0.12784	0.374419	0.999078	no	down	mRNA	411.35	412.53	541.78	392.26	375.99	384.76	455.22	384.337
AMUC_RS02525	AMUC_RS02525	amidophosphoribosyltransferase	1.093	0.127764	0.374588	0.999078	no	up	mRNA	147.79	144.34	182.93	181.58	160.24	138.49	158.353	160.103
AMUC_RS12035	AMUC_RS12035	hypothetical protein	0.611	-0.711796	0.375463	0.999078	no	down	mRNA	7.22	5.91	11.58	9.17	4.37	0.99	8.23667	4.84333
AMUC_RS02700	AMUC_RS02700	arylsulfatase	1.373	0.457191	0.375543	0.999078	no	up	mRNA	10.02	8.61	23.12	22.68	15.95	15.5	13.9167	18.0433
AMUC_RS12510	AMUC_RS12510	hypothetical protein	5.027	2.32963	0.375635	0.999078	no	up	mRNA	0	0	0	2.75	1.75	2.38	0	2.29333
AMUC_RS12770	AMUC_RS12770	hypothetical protein	5.027	2.32963	0.375635	0.999078	no	up	mRNA	0	0	0	8.33	5.33	7.13	0	6.93
sRNA0243			0.783	-0.353494	0.375734	0.999078	no	down	sRNA	460	464.11	636.56	468.07	401.11	280.35	520.223	383.177
AMUC_RS04620	AMUC_RS04620	hypothetical protein	0.757	-0.401994	0.376134	0.999078	no	down	mRNA	23.21	19	28.97	24.57	11.72	14.89	23.7267	17.06
AMUC_RS01405	AMUC_RS01405	hypothetical protein	0.72	-0.472989	0.376252	0.999078	no	down	mRNA	20.05	36.86	50.31	33.46	15.22	24.78	35.74	24.4867
AMUC_RS05630	AMUC_RS05630	ATP-dependent Clp protease proteolytic subunit	0.914	-0.130027	0.376485	0.999078	no	down	mRNA	436.12	497.3	544.9	467.78	370.67	415.69	492.773	418.047
AMUC_RS02045	AMUC_RS02045	sigma-54-dependent Fis family transcriptional regulator	0.911	-0.134589	0.376536	0.999078	no	down	mRNA	228.72	193.26	195.33	189.77	179.58	148.09	205.77	172.48
AMUC_RS11645	AMUC_RS11645	2-isopropylmalate synthase	0.888	-0.172068	0.379174	0.999078	no	down	mRNA	409.03	409.18	459.07	390.99	353.76	305.27	425.76	350.007
AMUC_RS01425	panB	3-methyl-2-oxobutanoate hydroxymethyltransferase	1.33	0.411804	0.379569	0.999078	no	up	mRNA	43.79	42.95	14.8	39.56	44.77	37.99	33.8467	40.7733
AMUC_RS09685	AMUC_RS09685	family 20 glycosylhydrolase	1.221	0.288155	0.379667	0.999078	no	up	mRNA	25.35	19.47	22.24	30.93	18.71	26.8	22.3533	25.48
AMUC_RS07440	AMUC_RS07440	hypothetical protein	0.571	-0.807204	0.379755	0.999078	no	down	mRNA	24.42	11.95	26.18	11.66	17.35	3.35	20.85	10.7867
AMUC_RS03725	AMUC_RS03725	flavin reductase family protein	2.463	1.30062	0.380049	0.999078	no	up	mRNA	4.59	8.98	0	4.39	16.79	7.56	4.52333	9.58
AMUC_RS08560	AMUC_RS08560	DUF3472 domain-containing protein	0.778	-0.362342	0.380714	0.999078	no	down	mRNA	38.71	58.08	56.68	30.4	30.41	48.8	51.1567	36.5367
AMUC_RS09540	AMUC_RS09540	SUMF1/EgtB/PvdO family nonheme iron enzyme	1.139	0.18726	0.380906	0.999078	no	up	mRNA	95.23	73.16	99.91	110.49	96.92	75.53	89.4333	94.3133
AMUC_RS11845	AMUC_RS11845	FHA domain-containing protein	0.854	-0.227986	0.381588	0.999078	no	down	mRNA	235.42	209.89	160.94	197.92	128.26	156.26	202.083	160.813
AMUC_RS01840	AMUC_RS01840	hypothetical protein	1.855	0.891157	0.382216	0.999078	no	up	mRNA	7.5	11.02	6.03	14.33	9.13	18.53	8.18333	13.9967
AMUC_RS05635	tig	trigger factor	1.092	0.127087	0.382252	0.999078	no	up	mRNA	224.96	191.83	230.21	232.29	222.08	196.65	215.667	217.007
AMUC_RS02965	AMUC_RS02965	hypothetical protein	1.165	0.220945	0.383089	0.999078	no	up	mRNA	86.57	72.16	104.86	77.83	94.1	109.1	87.8633	93.6767
AMUC_RS11155	AMUC_RS11155	glycosyltransferase	0.776	-0.366499	0.38347	0.999078	no	down	mRNA	28.91	47.3	34.8	42.85	21.42	17.22	37.0033	27.1633
AMUC_RS05985	AMUC_RS05985	alkaline phosphatase family protein	0.933	-0.0997394	0.384068	0.999078	no	down	mRNA	271.77	305.47	269.74	263.48	239.82	224.21	282.327	242.503
AMUC_RS07360	AMUC_RS07360	efflux RND transporter periplasmic adaptor subunit	1.056	0.0786605	0.384198	0.999078	no	up	mRNA	926.28	916.57	874.87	928.87	866.91	846.23	905.907	880.67
AMUC_RS04695	AMUC_RS04695	M42 family metallopeptidase	1.054	0.0754226	0.384515	0.999078	no	up	mRNA	815.58	895.91	845.83	919.83	778.75	790.49	852.44	829.69
AMUC_RS00780	AMUC_RS00780	ParB/RepB/Spo0J family partition protein	1.162	0.21636	0.385584	0.999078	no	up	mRNA	127.78	96.75	140.38	166.73	130.64	97.93	121.637	131.767
AMUC_RS11355	AMUC_RS11355	carbohydrate porin	1.075	0.104347	0.385799	0.999078	no	up	mRNA	283.38	303.9	318.27	294.68	319.81	277.58	301.85	297.357
AMUC_RS07460	hypB	hydrogenase nickel incorporation protein HypB	1.062	0.0873692	0.385947	0.999078	no	up	mRNA	950.15	1053.43	1012.5	1160.67	943.51	866.2	1005.36	990.127
AMUC_RS04780	lpxI	UDP-2%2C3-diacylglucosamine diphosphatase LpxI	1.15	0.201197	0.386412	0.999078	no	up	mRNA	101.66	111.25	100.31	88.94	122.29	115.44	104.407	108.89
AMUC_RS03560	murF	UDP-N-acetylmuramoyl-tripeptide--D-alanyl-D-alanine ligase	0.871	-0.198492	0.387115	0.999078	no	down	mRNA	101.51	128.94	114.02	134.1	83.67	63.63	114.823	93.8
AMUC_RS05405	AMUC_RS05405	helix-turn-helix transcriptional regulator	0.808	-0.307929	0.387554	0.999078	no	down	mRNA	71	60.94	73.03	61.35	61.95	29.26	68.3233	50.8533
AMUC_RS06410	AMUC_RS06410	hypothetical protein	2.473	1.30649	0.387656	0.999078	no	up	mRNA	0	10.67	17.77	31.72	27.08	9.01	9.48	22.6033
AMUC_RS11750	ftsH	ATP-dependent zinc metalloprotease FtsH	1.089	0.12266	0.388163	0.999078	no	up	mRNA	140.36	131.86	148.01	151.37	120.2	151.64	140.077	141.07
AMUC_RS05465	AMUC_RS05465	hypothetical protein	0.83	-0.268611	0.388538	0.999078	no	down	mRNA	144.96	173.42	114.55	117.71	114.89	98.31	144.31	110.303
AMUC_RS01890	AMUC_RS01890	hypothetical protein	1.058	0.0807519	0.389562	0.999078	no	up	mRNA	1556.48	1594.97	1717.53	1644.3	1541.63	1566.34	1622.99	1584.09
AMUC_RS02390	AMUC_RS02390	GNAT family N-acetyltransferase	1.354	0.43705	0.389724	0.999078	no	up	mRNA	63.93	41.69	34.27	77.36	46.73	52.62	46.63	58.9033
AMUC_RS12760	AMUC_RS12760	beta-N-acetylhexosaminidase	0.788	-0.342891	0.390876	0.999078	no	down	mRNA	30.47	16.04	33.17	18.66	17.8	21.54	26.56	19.3333
sRNA0229			0.45	-1.15211	0.390931	0.999078	no	down	sRNA	411.22	517.63	115.24	134.98	87.03	216.11	348.03	146.04
AMUC_RS04865	AMUC_RS04865	hypothetical protein	0.826	-0.275066	0.391219	0.999078	no	down	mRNA	65.2	45.73	74.74	68.05	44.24	32	61.89	48.0967
AMUC_RS07700	AMUC_RS07700	NPCBM/NEW2 domain-containing protein	0.928	-0.108316	0.392687	0.999078	no	down	mRNA	240.06	229.31	217.1	229.53	185.95	173.59	228.823	196.357
AMUC_RS10080	AMUC_RS10080	glutamate--tRNA ligase	0.899	-0.154225	0.392773	0.999078	no	down	mRNA	162.91	142.68	170.76	151.03	129.01	116.2	158.783	132.08
AMUC_RS03535	AMUC_RS03535	MraZ protein	0.927	-0.109055	0.393823	0.999078	no	down	mRNA	1191.96	1438.34	1227.17	1303.68	1094.83	920.18	1285.82	1106.23
AMUC_RS00140	AMUC_RS00140	hypothetical protein	0.897	-0.157483	0.394491	0.999078	no	down	mRNA	150.43	174.56	143.87	140.44	126.21	120.3	156.287	128.983
AMUC_RS04625	AMUC_RS04625	HU family DNA-binding protein	1.262	0.335486	0.395196	0.999078	no	up	mRNA	29.79	29.25	26.42	35.86	37.08	25.86	28.4867	32.9333
sRNA0314			1.502	0.587195	0.395279	0.999078	no	up	sRNA	1767.73	757.74	406.84	1584.9	1634.28	884.82	977.437	1368
AMUC_RS02930	AMUC_RS02930	phosphoribosylformylglycinamidine synthase subunit PurQ	0.853	-0.22867	0.397089	0.999078	no	down	mRNA	115.97	224.37	160.03	133.36	133.74	124.94	166.79	130.68
AMUC_RS06125	AMUC_RS06125	hypothetical protein	0.751	-0.413291	0.397169	0.999078	no	down	mRNA	131.11	157.33	112.84	53.93	114.31	104.43	133.76	90.89
sRNA0041			1.178	0.236235	0.397965	0.999078	no	up	sRNA	807.84	987.19	1156.73	973.33	1037.8	1212.32	983.92	1074.48
AMUC_RS07195	AMUC_RS07195	hypothetical protein	0.669	-0.579857	0.398792	0.999078	no	down	mRNA	19.37	21.37	21.39	4.62	16.17	15.97	20.71	12.2533
AMUC_RS06735	rnpA	ribonuclease P protein component	1.18	0.238292	0.399093	0.999078	no	up	mRNA	185.06	213.58	239.22	300.45	198.6	207.54	212.62	235.53
AMUC_RS10355	AMUC_RS10355	YbjN domain-containing protein	0.931	-0.10358	0.399191	0.999078	no	down	mRNA	1063.56	997.67	1079.52	953.76	921.5	821.58	1046.92	898.947
AMUC_RS07830	AMUC_RS07830	16S rRNA (uracil(1498)-N(3))-methyltransferase	0.901	-0.150415	0.39921	0.999078	no	down	mRNA	300.13	369.11	427.31	364.41	318.27	233.82	365.517	305.5
AMUC_RS09115	AMUC_RS09115	alkaline phosphatase family protein	1.853	0.889934	0.399504	0.999078	no	up	mRNA	2.5	9.79	4.01	4.76	13.64	8.23	5.43333	8.87667
AMUC_RS00835	AMUC_RS00835	ABC transporter permease	1.556	0.637771	0.400467	0.999078	no	up	mRNA	19.49	4.25	6.95	16.52	13.14	14.28	10.23	14.6467
AMUC_RS03265	rnc	ribonuclease III	1.083	0.115449	0.401559	0.999078	no	up	mRNA	506.06	556.49	647.25	712.63	499.36	516.29	569.933	576.093
sRNA0078			1.211	0.276511	0.401796	0.999078	no	up	sRNA	1328.19	2018.4	2143.78	2599.11	1885.7	1801.02	1830.12	2095.28
sRNA0430			1.371	0.454841	0.402095	0.999078	no	up	sRNA	644.93	891.89	338.88	515.76	1071.52	749.9	625.233	779.06
AMUC_RS02870	AMUC_RS02870	YdjY domain-containing protein	0.901	-0.149986	0.402628	0.999078	no	down	mRNA	277.86	269.88	273.18	240.27	227.13	213.99	273.64	227.13
AMUC_RS08055	AMUC_RS08055	TIGR00730 family Rossman fold protein	1.111	0.152447	0.403351	0.999078	no	up	mRNA	174.58	159.49	172.01	214.16	159.35	149.65	168.693	174.387
AMUC_RS04610	AMUC_RS04610	hypothetical protein	0.82	-0.287098	0.403417	0.999078	no	down	mRNA	214.13	223.46	252.75	219.94	182.73	125.62	230.113	176.097
AMUC_RS00695	AMUC_RS00695	AI-2E family transporter	1.157	0.210636	0.404719	0.999078	no	up	mRNA	72.82	65.79	64.28	79.1	73.28	63.66	67.63	72.0133
AMUC_RS02895	proB	glutamate 5-kinase	0.879	-0.186321	0.406033	0.999078	no	down	mRNA	172.95	169.57	183.08	154.98	132.12	140.36	175.2	142.487
AMUC_RS02460	gcvT	glycine cleavage system aminomethyltransferase GcvT	0.907	-0.140371	0.40624	0.999078	no	down	mRNA	197.1	231.14	208.58	196.17	165.04	172.59	212.273	177.933
AMUC_RS08300	AMUC_RS08300	MFS transporter	1.174	0.231023	0.406725	0.999078	no	up	mRNA	75.51	65.89	57.9	67.16	69.2	77.48	66.4333	71.28
AMUC_RS05820	AMUC_RS05820	hypothetical protein	1.085	0.117394	0.406824	0.999078	no	up	mRNA	1359.16	1417.91	1517.99	1607.07	1370.58	1359	1431.69	1445.55
AMUC_RS10040	AMUC_RS10040	DUF4230 domain-containing protein	0.775	-0.368331	0.40729	0.999078	no	down	mRNA	61.05	56.83	49.04	37.87	33.4	47.78	55.64	39.6833
AMUC_RS00050	AMUC_RS00050	RluA family pseudouridine synthase	0.758	-0.399985	0.407686	0.999078	no	down	mRNA	37.32	34.97	23.14	11.32	32.92	19.58	31.81	21.2733
AMUC_RS04925	AMUC_RS04925	hypothetical protein	0.777	-0.36489	0.408164	0.999078	no	down	mRNA	55.62	69.41	30.45	45.82	30.71	35.42	51.8267	37.3167
sRNA0246			5.497	2.45852	0.408385	0.999078	no	up	sRNA	0	0	0	0	464.4	0	0	154.8
sRNA0349			5.011	2.32519	0.408481	0.999078	no	up	sRNA	0	0	0	0	0	0	0	0
AMUC_RS06260	AMUC_RS06260	hypothetical protein	0.846	-0.241848	0.409239	0.999078	no	down	mRNA	65.3	91.27	85.77	73.57	56.43	60.36	80.78	63.4533
AMUC_RS11070	AMUC_RS11070	rubrerythrin family protein	1.116	0.157832	0.409604	0.999078	no	up	mRNA	346.66	422.25	325.08	463.5	323.56	348.85	364.663	378.637
AMUC_RS00925	AMUC_RS00925	ATP-binding cassette domain-containing protein	0.861	-0.215175	0.409659	0.999078	no	down	mRNA	111.92	128.45	173.99	145.34	88.2	102.06	138.12	111.867
AMUC_RS02200	AMUC_RS02200	alkaline phosphatase family protein	0.896	-0.157756	0.40967	0.999078	no	down	mRNA	123.36	170.96	136.37	131.89	103.02	122.09	143.563	119
AMUC_RS07410	AMUC_RS07410	alpha/beta hydrolase family protein	1.436	0.521964	0.410195	0.999078	no	up	mRNA	10.43	7.32	10.76	14.2	12.65	11.06	9.50333	12.6367
AMUC_RS03070	AMUC_RS03070	sulfatase-like hydrolase/transferase	0.558	-0.842389	0.410284	0.999078	no	down	mRNA	7.45	5.49	8.97	1.78	4.52	4.61	7.30333	3.63667
AMUC_RS08485	dusB	tRNA dihydrouridine synthase DusB	0.838	-0.255637	0.411546	0.999078	no	down	mRNA	71.33	62.43	72.73	49.62	56.14	52.45	68.83	52.7367
AMUC_RS01990	AMUC_RS01990	hypothetical protein	0.893	-0.16311	0.412479	0.999078	no	down	mRNA	371.36	450	349.47	338.66	293.03	333.47	390.277	321.72
AMUC_RS10405	AMUC_RS10405	aminodeoxychorismate synthase component I	0.867	-0.206496	0.4125	0.999078	no	down	mRNA	137.65	97.03	110.49	101.65	99.98	73.53	115.057	91.72
sRNA0407			2.143	1.09935	0.414517	0.999078	no	up	sRNA	96.56	274.34	0	379.17	305.78	76.55	123.633	253.833
AMUC_RS12655	AMUC_RS12655	hypothetical protein	0.361	-1.46919	0.415174	0.999078	no	down	mRNA	5.41	10.58	8.71	0	3.3	4.45	8.23333	2.58333
AMUC_RS00980	AMUC_RS00980	CTP synthase	0.924	-0.113967	0.41565	0.999078	no	down	mRNA	192.7	228.08	210.46	193.51	170.92	173.32	210.413	179.25
AMUC_RS07970	AMUC_RS07970	YicC family protein	0.823	-0.2803	0.415875	0.999078	no	down	mRNA	70.97	62.88	66.17	61.13	50.03	41.51	66.6733	50.89
sRNA0109			0.577	-0.792251	0.416099	0.999078	no	down	sRNA	505.24	1428.41	1511.38	1254.01	322.32	395.71	1148.34	657.347
AMUC_RS07355	AMUC_RS07355	ATP-binding cassette domain-containing protein	0.941	-0.0877698	0.416209	0.999078	no	down	mRNA	312.72	337.25	342.91	313.89	285.12	262.32	330.96	287.11
AMUC_RS10905	AMUC_RS10905	PEP-CTERM sorting domain-containing protein	1.48	0.565776	0.416477	0.999078	no	up	mRNA	16.48	18.84	8.82	23.58	18.35	18.1	14.7133	20.01
AMUC_RS02160	AMUC_RS02160	hypothetical protein	0.753	-0.408359	0.416754	0.999078	no	down	mRNA	22.07	23.12	20.07	23.83	10.7	12.13	21.7533	15.5533
AMUC_RS01225	AMUC_RS01225	efflux RND transporter permease subunit	1.063	0.0884838	0.417016	0.999078	no	up	mRNA	147.41	164.09	151.55	160.87	148.16	143.8	154.35	150.943
AMUC_RS03180	AMUC_RS03180	diaminopimelate dehydrogenase	0.916	-0.126828	0.417051	0.999078	no	down	mRNA	415.79	369.66	316.41	365.47	278.65	290.97	367.287	311.697
AMUC_RS08935	AMUC_RS08935	substrate-binding domain-containing protein	1.18	0.23896	0.417632	0.999078	no	up	mRNA	49.59	62.59	71.08	81.03	58.01	62.8	61.0867	67.28
AMUC_RS01845	AMUC_RS01845	AAA family ATPase	1.498	0.582775	0.41769	0.999078	no	up	mRNA	6.39	4.48	2.93	5.21	6.63	6.77	4.6	6.20333
AMUC_RS03515	mnmE	tRNA uridine-5-carboxymethylaminomethyl(34) synthesis GTPase MnmE	1.224	0.292041	0.417918	0.999078	no	up	mRNA	35.25	30.46	28.28	44.33	33.33	29.07	31.33	35.5767
AMUC_RS12325	rho	transcription termination factor Rho	1.071	0.0987252	0.418922	0.999078	no	up	mRNA	230.69	225.67	229.88	231.33	220.39	223.85	228.747	225.19
AMUC_RS05145	infB	translation initiation factor IF-2	0.952	-0.0713831	0.419352	0.999078	no	down	mRNA	438.63	442.45	481.94	427.89	379.03	389.83	454.34	398.917
AMUC_RS06955	AMUC_RS06955	phosphoadenylyl-sulfate reductase	1.694	0.760226	0.419501	0.999078	no	up	mRNA	9.31	9.12	7.48	23.68	5.66	12.78	8.63667	14.04
AMUC_RS09625	AMUC_RS09625	NAD(P)H-dependent oxidoreductase	0.79	-0.339675	0.420565	0.999078	no	down	mRNA	65.09	73.33	70.6	80.77	43.54	32.17	69.6733	52.16
AMUC_RS06075	AMUC_RS06075	hypothetical protein	0.636	-0.651771	0.420666	0.999078	no	down	mRNA	15	7.36	12.04	10.73	6.83	3.09	11.4667	6.88333
AMUC_RS01185	AMUC_RS01185	single-strand selective monofunctional uracil-DNA glycosylase	0.842	-0.248168	0.422105	0.999078	no	down	mRNA	92.23	71.9	113.93	67.66	64.61	83.81	92.6867	72.0267
sRNA0040			1.513	0.597108	0.422847	0.999078	no	up	sRNA	398.46	378.45	164.91	454.84	335.24	529.71	313.94	439.93
AMUC_RS06660	ispF	2-C-methyl-D-erythritol 2%2C4-cyclodiphosphate synthase	0.701	-0.512141	0.423828	0.999078	no	down	mRNA	54.23	26.52	43.61	25.91	24.79	29.75	41.4533	26.8167
AMUC_RS06930	AMUC_RS06930	ABC transporter permease	2.105	1.07369	0.423933	0.999078	no	up	mRNA	5.29	0	4.25	5.05	4.82	8.72	3.18	6.19667
AMUC_RS02650	AMUC_RS02650	alpha/beta superfamily hydrolase	0.84	-0.252043	0.424588	0.999078	no	down	mRNA	72.59	84.55	80.13	56.24	67.47	57.96	79.09	60.5567
AMUC_RS09035	sucB	dihydrolipoyllysine-residue succinyltransferase	0.852	-0.230241	0.424624	0.999078	no	down	mRNA	55.06	74.73	72.78	57.1	49.1	53.42	67.5233	53.2067
AMUC_RS00920	AMUC_RS00920	ABC transporter permease	1.099	0.135901	0.424844	0.999078	no	up	mRNA	288.26	367.4	292.51	364.95	326.31	269.93	316.057	320.397
AMUC_RS06195	AMUC_RS06195	MerR family transcriptional regulator	2.029	1.02049	0.425399	0.999078	no	up	mRNA	0	5.01	16.49	19.6	6.25	16.86	7.16667	14.2367
AMUC_RS03760	AMUC_RS03760	hypothetical protein	0.927	-0.109237	0.42545	0.999078	no	down	mRNA	618.19	586.05	719.29	509.9	568.78	556.93	641.177	545.203
AMUC_RS02645	AMUC_RS02645	hypothetical protein	0.814	-0.297208	0.425734	0.999078	no	down	mRNA	111.73	193.56	118.5	116.55	120.83	79.39	141.263	105.59
sRNA0309			2.776	1.47325	0.425758	0.999078	no	up	sRNA	263.93	0	0	0	418.85	208.19	87.9767	209.013
AMUC_RS10580	AMUC_RS10580	PEP-CTERM sorting domain-containing protein	0.849	-0.236547	0.425895	0.999078	no	down	mRNA	137.5	152.31	98.44	88.42	105.37	105.89	129.417	99.8933
AMUC_RS10770	meaB	methylmalonyl Co-A mutase-associated GTPase MeaB	0.858	-0.22148	0.426331	0.999078	no	down	mRNA	79.55	89.22	83.61	61.38	67.79	68.71	84.1267	65.96
AMUC_RS02070	AMUC_RS02070	two component regulator	0.857	-0.221899	0.426497	0.999078	no	down	mRNA	43.31	25.28	36.36	23.84	28.68	29.59	34.9833	27.37
AMUC_RS00100	eboE	metabolite traffic protein EboE	1.154	0.206876	0.426894	0.999078	no	up	mRNA	59.42	66.02	85.32	83.44	70.16	72.21	70.2533	75.27
AMUC_RS02130	AMUC_RS02130	polyribonucleotide nucleotidyltransferase	0.966	-0.0505258	0.426989	0.999078	no	down	mRNA	1014.91	1154.62	1106.9	1062.07	920.17	935.21	1092.14	972.483
AMUC_RS08775	AMUC_RS08775	diacylglycerol kinase catalytic subunit	1.383	0.468197	0.428002	0.999078	no	up	mRNA	5.75	15.05	32.32	20.1	19.77	28.45	17.7067	22.7733
AMUC_RS02110	AMUC_RS02110	tetratricopeptide repeat protein	0.875	-0.193324	0.428039	0.999078	no	down	mRNA	49.08	51.25	38.74	37.97	39	34.17	46.3567	37.0467
AMUC_RS03615	lipB	lipoyl(octanoyl) transferase LipB	0.801	-0.3206	0.428143	0.999078	no	down	mRNA	61.38	71.62	56.35	52.99	37.31	50.57	63.1167	46.9567
AMUC_RS05550	lepA	translation elongation factor 4	1.066	0.0922258	0.428377	0.999078	no	up	mRNA	292.51	362.26	425.27	393.7	334.07	336.83	360.013	354.867
AMUC_RS04810	AMUC_RS04810	efflux RND transporter periplasmic adaptor subunit	1.111	0.152186	0.429592	0.999078	no	up	mRNA	171.83	129.38	184.75	195.55	139.61	167.82	161.987	167.66
AMUC_RS06180	AMUC_RS06180	sigma-70 family RNA polymerase sigma factor	1.37	0.453864	0.429793	0.999078	no	up	mRNA	44.05	35.94	17.7	31.55	37.98	51.39	32.5633	40.3067
AMUC_RS00795	AMUC_RS00795	hypothetical protein	1.158	0.211637	0.429933	0.999078	no	up	mRNA	26.84	37.24	36.72	43.59	32.98	31.91	33.6	36.16
AMUC_RS04895	msrB	peptide-methionine (R)-S-oxide reductase MsrB	1.067	0.0934669	0.43018	0.999078	no	up	mRNA	424.75	485.09	547.49	548.24	496.75	392.51	485.777	479.167
AMUC_RS11730	AMUC_RS11730	UbiA family prenyltransferase	0.803	-0.315963	0.431777	0.999078	no	down	mRNA	86.52	59.36	74.12	49.53	77.11	33.26	73.3333	53.3
AMUC_RS00155	AMUC_RS00155	hypothetical protein	0.654	-0.612408	0.432022	0.999078	no	down	mRNA	23.91	52.51	38.5	17.16	21.91	29.49	38.3067	22.8533
AMUC_RS11565	argS	arginine--tRNA ligase	0.959	-0.0603716	0.432138	0.999078	no	down	mRNA	721.52	738.65	769.31	679.74	628.13	660.32	743.16	656.063
AMUC_RS03325	AMUC_RS03325	tetratricopeptide repeat protein	0.939	-0.0913721	0.432485	0.999078	no	down	mRNA	571.79	579.43	562.87	499.38	482.51	497.16	571.363	493.017
AMUC_RS12475	AMUC_RS12475	helix-turn-helix domain-containing protein	2.385	1.25423	0.432746	0.999078	no	up	mRNA	11.28	0	18.23	32.55	34.74	0	9.83667	22.43
AMUC_RS07420	AMUC_RS07420	8-amino-7-oxononanoate synthase	1.123	0.167646	0.432809	0.999078	no	up	mRNA	102.44	103.58	128.82	144.23	114.94	90.78	111.613	116.65
AMUC_RS04905	AMUC_RS04905	M60 family metallopeptidase	0.813	-0.298037	0.433188	0.999078	no	down	mRNA	19.53	20	18.28	16.28	14.29	12.76	19.27	14.4433
AMUC_RS06420	argB	acetylglutamate kinase	0.878	-0.187437	0.434193	0.999078	no	down	mRNA	124.91	134.81	127.01	121.07	83.38	111.55	128.91	105.333
AMUC_RS01210	AMUC_RS01210	hypothetical protein	1.771	0.824658	0.434358	0.999078	no	up	mRNA	6.56	3.21	10.54	12.52	7.98	13.51	6.77	11.3367
AMUC_RS07035	AMUC_RS07035	winged helix DNA-binding protein	1.37	0.454218	0.434504	0.999078	no	up	mRNA	38.05	60.45	22.95	54.56	57.99	39.14	40.4833	50.5633
AMUC_RS10410	AMUC_RS10410	aminodeoxychorismate/anthranilate synthase component II	1.247	0.318364	0.435541	0.999078	no	up	mRNA	78.41	41.6	57.75	59.25	75.49	67.27	59.2533	67.3367
AMUC_RS03215	hflX	GTPase HflX	0.917	-0.125381	0.435598	0.999078	no	down	mRNA	179.12	210.8	192.77	185.56	148.22	160.63	194.23	164.803
AMUC_RS00935	AMUC_RS00935	DUF883 family protein	0.953	-0.0695712	0.436194	0.999078	no	down	mRNA	2790.7	2782.11	3283.2	2752.15	2470.74	2587.51	2952	2603.47
AMUC_RS08295	AMUC_RS08295	NADH-quinone oxidoreductase subunit A	0.891	-0.166353	0.43643	0.999078	no	down	mRNA	417.9	505.13	472.11	435.88	369.81	348.66	465.047	384.783
AMUC_RS01910	AMUC_RS01910	OsmC family protein	1.123	0.167669	0.437003	0.999078	no	up	mRNA	438.85	697.75	412.08	532.89	480.95	587.63	516.227	533.823
AMUC_RS08720	AMUC_RS08720	phosphatidate cytidylyltransferase	1.163	0.218111	0.437275	0.999078	no	up	mRNA	100.79	68.62	90.81	100.01	72.4	108.52	86.74	93.6433
AMUC_RS00465	kbl	glycine C-acetyltransferase	1.096	0.13237	0.437658	0.999078	no	up	mRNA	189.01	167.02	217.4	211.63	166.18	205.23	191.143	194.347
AMUC_RS03835	AMUC_RS03835	phosphoglycerate dehydrogenase	0.906	-0.142332	0.439021	0.999078	no	down	mRNA	131	126.41	124.62	110.43	119.41	87.02	127.343	105.62
AMUC_RS09475	AMUC_RS09475	BatD family protein	0.949	-0.0762264	0.439119	0.999078	no	down	mRNA	277.19	285.54	300.54	266.04	253.76	233.59	287.757	251.13
AMUC_RS05525	cysS	cysteine--tRNA ligase	0.893	-0.163761	0.440222	0.999078	no	down	mRNA	104.01	116.56	102.71	83.85	80.82	100.09	107.76	88.2533
AMUC_RS10220	crcB	fluoride efflux transporter CrcB	1.743	0.801755	0.440962	0.999078	no	up	mRNA	7.17	20.97	23.11	6.87	26.34	47.13	17.0833	26.78
sRNA0254			0.375	-1.41591	0.441174	0.999078	no	down	sRNA	2178.1	687.33	644.52	0	0	1142.44	1169.98	380.813
AMUC_RS12245	AMUC_RS12245	glycoside hydrolase family 16 protein	0.852	-0.23147	0.442575	0.999078	no	down	mRNA	108.02	62.71	107.95	84.08	64.23	72.68	92.8933	73.6633
AMUC_RS10860	AMUC_RS10860	MATE family efflux transporter	1.285	0.362217	0.443434	0.999078	no	up	mRNA	11.36	22.31	15.19	19.24	21.42	16.66	16.2867	19.1067
AMUC_RS12480	AMUC_RS12480	hypothetical protein	0.377	-1.40664	0.443578	0.999078	no	down	mRNA	146.77	46.6	40.27	95.5	0	0	77.88	31.8333
AMUC_RS04195	AMUC_RS04195	alginate lyase family protein	0.769	-0.378856	0.443585	0.999078	no	down	mRNA	20.28	53.72	35.81	17.4	20.92	38.45	36.6033	25.59
AMUC_RS08875	AMUC_RS08875	porin family protein	0.364	-1.45689	0.443667	0.999078	no	down	mRNA	10.43	6.81	0	0	0	5.73	5.74667	1.91
AMUC_RS06485	AMUC_RS06485	cytochrome c family protein	1.251	0.323313	0.444122	0.999078	no	up	mRNA	53.89	30.58	63.79	46	67.22	56.09	49.42	56.4367
AMUC_RS07800	AMUC_RS07800	hypothetical protein	0.831	-0.266443	0.444864	0.999078	no	down	mRNA	54.89	41.3	69.01	45.34	46.61	34.69	55.0667	42.2133
AMUC_RS04710	AMUC_RS04710	alkaline phosphatase	0.856	-0.224598	0.445122	0.999078	no	down	mRNA	64.48	60.14	63.38	56.84	46.92	45.2	62.6667	49.6533
AMUC_RS06460	AMUC_RS06460	N-acetylmuramoyl-L-alanine amidase	0.895	-0.160348	0.445385	0.999078	no	down	mRNA	278.66	240.45	279.87	272.32	207.8	185.8	266.327	221.973
AMUC_RS03085	AMUC_RS03085	prepilin-type N-terminal cleavage/methylation domain-containing protein	0.931	-0.102564	0.44576	0.999078	no	down	mRNA	558.88	612.42	593.76	550.5	515.02	450.52	588.353	505.347
AMUC_RS09965	AMUC_RS09965	MotA/TolQ/ExbB proton channel family protein	1.212	0.277299	0.445886	0.999078	no	up	mRNA	88.82	93.68	68.62	114.14	60.26	109.73	83.7067	94.71
AMUC_RS06835	AMUC_RS06835	hypothetical protein	1.898	0.924646	0.446176	0.999078	no	up	mRNA	3.75	3.68	1.51	1.79	6.83	6.18	2.98	4.93333
AMUC_RS00250	priA	primosomal protein N'	1.108	0.148143	0.446191	0.999078	no	up	mRNA	58.43	76.83	71.28	74.44	70.26	65.86	68.8467	70.1867
AMUC_RS03735	AMUC_RS03735	autotransporter outer membrane beta-barrel domain-containing protein	1.034	0.0480545	0.446759	0.999078	no	up	mRNA	682.87	746.66	711.84	735.01	670.32	633.51	713.79	679.613
AMUC_RS02950	AMUC_RS02950	glycoside hydrolase family 2	1.066	0.0915936	0.446788	0.999078	no	up	mRNA	162.53	152.11	172.56	181.97	159.79	137.87	162.4	159.877
AMUC_RS11100	AMUC_RS11100	PHP domain-containing protein	0.832	-0.265	0.447805	0.999078	no	down	mRNA	84.4	66.18	97.16	83.2	54.7	55.63	82.58	64.51
AMUC_RS10395	AMUC_RS10395	AGE family epimerase/isomerase	1.124	0.168761	0.448574	0.999078	no	up	mRNA	89.33	103.64	105.57	114.53	105.38	89.73	99.5133	103.213
AMUC_RS01305	def	peptide deformylase	0.926	-0.110962	0.449262	0.999078	no	down	mRNA	516.83	490.8	568.05	520.49	433.75	399.61	525.227	451.283
AMUC_RS11850	AMUC_RS11850	prepilin-type N-terminal cleavage/methylation domain-containing protein	1.083	0.114646	0.449606	0.999078	no	up	mRNA	420.57	508.52	472.55	523.75	437.58	443.84	467.213	468.39
sRNA0350			4.602	2.20213	0.449816	0.999078	no	up	sRNA	0	0	0	993.84	1248.7	0	0	747.513
sRNA0448			0.193	-2.37066	0.450245	0.999078	no	down	sRNA	0	0	718.58	0	0	0	239.527	0
AMUC_RS00770	AMUC_RS00770	hypothetical protein	0.193	-2.37066	0.450245	0.999078	no	down	mRNA	0	0	30.09	0	0	0	10.03	0
AMUC_RS07780	AMUC_RS07780	PEP-CTERM sorting domain-containing protein	1.228	0.296133	0.450295	0.999078	no	up	mRNA	32.63	33.9	38.51	38.42	41.92	37.98	35.0133	39.44
AMUC_RS05590	rplK	50S ribosomal protein L11	1.161	0.215894	0.451435	0.999078	no	up	mRNA	187.82	203.9	184.71	184.61	229.2	197.42	192.143	203.743
AMUC_RS06320	eno	phosphopyruvate hydratase	0.961	-0.0570206	0.452136	0.999078	no	down	mRNA	1538.56	1591.12	1548.55	1388.02	1468.57	1271.29	1559.41	1375.96
AMUC_RS03885	AMUC_RS03885	hypothetical protein	1.084	0.116756	0.452369	0.999078	no	up	mRNA	377.32	443.81	469.16	394.64	468.71	416.82	430.097	426.723
AMUC_RS11245	AMUC_RS11245	malate dehydrogenase	1.195	0.257606	0.452463	0.999078	no	up	mRNA	26.22	48.63	43.24	37.47	46.8	44.44	39.3633	42.9033
AMUC_RS03640	AMUC_RS03640	trypsin-like peptidase domain-containing protein	0.933	-0.0998197	0.452864	0.999078	no	down	mRNA	241.04	312.23	269.2	256.62	211.2	240.74	274.157	236.187
AMUC_RS04430	AMUC_RS04430	TatD family hydrolase	0.881	-0.182271	0.452879	0.999078	no	down	mRNA	142.87	132.98	143.88	129.32	98.51	115.75	139.91	114.527
AMUC_RS06560	AMUC_RS06560	putative manganese-dependent inorganic diphosphatase	0.942	-0.0861789	0.453014	0.999078	no	down	mRNA	342.23	339.32	292.04	305.14	265.92	273.74	324.53	281.6
AMUC_RS06210	AMUC_RS06210	hypothetical protein	0.849	-0.236822	0.453549	0.999078	no	down	mRNA	60.68	42.96	48.69	47.06	32.5	40.73	50.7767	40.0967
AMUC_RS06050	AMUC_RS06050	hypothetical protein	1.179	0.237279	0.45448	0.999078	no	up	mRNA	34.72	22.07	37.68	39.87	30.93	32.85	31.49	34.55
AMUC_RS07705	AMUC_RS07705	LPS-assembly protein LptD	1.088	0.121253	0.454512	0.999078	no	up	mRNA	89.12	96.36	100.66	113.85	95.78	78.44	95.38	96.0233
sRNA0323			1.687	0.754508	0.454722	0.999078	no	up	sRNA	272.01	85.92	302.1	444.79	172.17	431.67	220.01	349.543
AMUC_RS12340	secG	preprotein translocase subunit SecG	0.926	-0.110595	0.454734	0.999078	no	down	mRNA	928.83	1033.71	904.9	900.2	798.72	758.84	955.813	819.253
AMUC_RS07845	AMUC_RS07845	phytoene/squalene synthase family protein	0.864	-0.211338	0.454743	0.999078	no	down	mRNA	109.12	93.19	103.81	100.17	52.72	94.95	102.04	82.6133
AMUC_RS07205	AMUC_RS07205	hypothetical protein	1.825	0.868273	0.454827	0.999078	no	up	mRNA	17.52	8.57	0	16.74	5.34	21.64	8.69667	14.5733
AMUC_RS05880	rho	transcription termination factor Rho	1.056	0.0782643	0.45483	0.999078	no	up	mRNA	439.69	456.63	418.84	475.84	409.79	395.52	438.387	427.05
AMUC_RS11450	AMUC_RS11450	6-carboxytetrahydropterin synthase	0.916	-0.126708	0.455153	0.999078	no	down	mRNA	469.19	553.3	505.21	452.24	446.51	389.67	509.233	429.473
AMUC_RS02605	AMUC_RS02605	Three-deoxy-D-manno-octulosonic-acid transferase	0.88	-0.184889	0.455277	0.999078	no	down	mRNA	82.56	74.44	73.84	72.21	64.81	50.23	76.9467	62.4167
AMUC_RS03235	AMUC_RS03235	thiamine-phosphate kinase	0.844	-0.245396	0.455635	0.999078	no	down	mRNA	76.22	87.96	59.39	57.71	62.6	51.74	74.5233	57.35
AMUC_RS06280	AMUC_RS06280	lipocalin family protein	0.836	-0.25924	0.456449	0.999078	no	down	mRNA	134.64	99.81	121.36	105.23	74.54	97.4	118.603	92.39
AMUC_RS01400	AMUC_RS01400	hypothetical protein	1.708	0.772347	0.457253	0.999078	no	up	mRNA	15.3	3.75	9.23	29.23	13.97	3.15	9.42667	15.45
AMUC_RS08205	AMUC_RS08205	phosphoribosylanthranilate isomerase	0.908	-0.13944	0.458413	0.999078	no	down	mRNA	348.32	331.43	298.53	307.15	262.27	251.38	326.093	273.6
AMUC_RS04900	AMUC_RS04900	hypothetical protein	0.68	-0.556685	0.458669	0.999078	no	down	mRNA	13.35	34.81	46.51	21.26	13.55	25.63	31.5567	20.1467
AMUC_RS04870	AMUC_RS04870	hypothetical protein	0.549	-0.863829	0.459148	0.999078	no	down	mRNA	11.36	16.64	22.87	10.87	10.41	4.67	16.9567	8.65
AMUC_RS00200	AMUC_RS00200	hypothetical protein	2.295	1.19824	0.459279	0.999078	no	up	mRNA	6.52	12.72	0	0	31.9	5.36	6.41333	12.42
AMUC_RS11775	AMUC_RS11775	L%2CD-transpeptidase family protein	1.083	0.114663	0.459645	0.999078	no	up	mRNA	302.04	323.6	307.8	321.27	291.99	317.89	311.147	310.383
AMUC_RS02095	thiE	thiamine phosphate synthase	1.255	0.327413	0.459972	0.999078	no	up	mRNA	63.4	42.49	40.21	60.51	50.73	57.71	48.7	56.3167
AMUC_RS01660	AMUC_RS01660	valine--tRNA ligase	1.077	0.106505	0.46001	0.999078	no	up	mRNA	106.25	105.77	123.49	109.48	116.43	105.43	111.837	110.447
AMUC_RS12085	AMUC_RS12085	prepilin-type N-terminal cleavage/methylation domain-containing protein	1.102	0.140109	0.460129	0.999078	no	up	mRNA	343.16	229.02	299.41	318.97	285.87	282.71	290.53	295.85
AMUC_RS04080	rfaD	ADP-glyceromanno-heptose 6-epimerase	0.926	-0.110461	0.460272	0.999078	no	down	mRNA	404.97	407.17	405.13	454.52	332.88	263.14	405.757	350.18
AMUC_RS10145	AMUC_RS10145	hypothetical protein	1.494	0.579611	0.46076	0.999078	no	up	mRNA	8.9	17.4	32.2	42.51	16.27	25.63	19.5	28.1367
AMUC_RS04265	AMUC_RS04265	radical SAM protein	0.919	-0.121197	0.461284	0.999078	no	down	mRNA	177.26	168.51	194.57	164.84	153.01	140.35	180.113	152.733
AMUC_RS11715	AMUC_RS11715	alpha/beta hydrolase	0.861	-0.215216	0.461403	0.999078	no	down	mRNA	35.8	58.29	42.67	36.05	30.98	41.35	45.5867	36.1267
AMUC_RS08620	AMUC_RS08620	DUF6056 family protein	0.698	-0.517766	0.46265	0.999078	no	down	mRNA	27.64	11.17	5.22	12.39	6.9	9.38	14.6767	9.55667
AMUC_RS03910	lysA	diaminopimelate decarboxylase	1.131	0.177292	0.463107	0.999078	no	up	mRNA	70.87	73.94	105.44	95.66	76.08	91.32	83.4167	87.6867
AMUC_RS01795	AMUC_RS01795	recombination protein O N-terminal domain-containing protein	1.3	0.378564	0.463216	0.999078	no	up	mRNA	92.84	28.9	54.29	112.89	71.97	31.26	58.6767	72.04
sRNA0112			1.369	0.45346	0.463763	0.999078	no	up	sRNA	152.72	268.7	165.98	444.49	190.53	144.56	195.8	259.86
sRNA0251			1.207	0.271866	0.465105	0.999078	no	up	sRNA	10023.5	7498.45	5967	8288	8838.37	8927.37	7829.67	8684.58
AMUC_RS07415	AMUC_RS07415	hypothetical protein	1.062	0.0871214	0.46595	0.999078	no	up	mRNA	447.04	418.67	454.14	530.23	380.64	393.49	439.95	434.787
sRNA0432			0.588	-0.766468	0.466421	0.999078	no	down	sRNA	462.82	582.07	650.29	304.16	490.13	121.41	565.06	305.233
AMUC_RS11665	AMUC_RS11665	metallophosphatase family protein	1.249	0.321232	0.466474	0.999078	no	up	mRNA	88.98	73.97	67.97	46.77	119.28	91.54	76.9733	85.8633
AMUC_RS02850	AMUC_RS02850	hypothetical protein	0.93	-0.104229	0.466687	0.999078	no	down	mRNA	329.1	395.56	371.51	313.76	309.55	313.69	365.39	312.333
sRNA0088			1.708	0.772686	0.467078	0.999078	no	up	sRNA	1797.72	2554.71	1609.02	1842.76	5216.56	2126.96	1987.15	3062.09
AMUC_RS04815	AMUC_RS04815	multidrug efflux RND transporter permease subunit	0.907	-0.140236	0.467478	0.999078	no	down	mRNA	75.2	83.03	62.16	48.46	65.48	67.31	73.4633	60.4167
AMUC_RS04950	AMUC_RS04950	hypothetical protein	0.309	-1.69645	0.467585	0.999078	no	down	mRNA	22.85	11.08	0	10.99	0	0	11.31	3.66333
AMUC_RS01870	AMUC_RS01870	ABC transporter permease	0.839	-0.253132	0.467815	0.999078	no	down	mRNA	20.49	21.41	16.95	12.8	19	12.68	19.6167	14.8267
AMUC_RS08375	AMUC_RS08375	alpha-2-macroglobulin domain-containing protein	0.945	-0.0815561	0.467907	0.999078	no	down	mRNA	87.33	76.95	85.03	80.49	68.83	68.21	83.1033	72.51
AMUC_RS04040	ribF	riboflavin biosynthesis protein RibF	1.187	0.247167	0.468327	0.999078	no	up	mRNA	61.11	53.75	54.13	72.33	43.48	71.22	56.33	62.3433
AMUC_RS06730	yidD	membrane protein insertion efficiency factor YidD	1.267	0.341266	0.468541	0.999078	no	up	mRNA	145.45	239.07	223.87	378.69	215.89	142.66	202.797	245.747
AMUC_RS09030	AMUC_RS09030	nucleotidyltransferase domain-containing protein	0.687	-0.541668	0.468782	0.999078	no	down	mRNA	7.58	118.14	73.32	29.07	51.08	43.58	66.3467	41.2433
AMUC_RS02995	AMUC_RS02995	MotA/TolQ/ExbB proton channel family protein	1.066	0.0925925	0.469179	0.999078	no	up	mRNA	531.92	526.58	505.56	566.19	500.99	472.22	521.353	513.133
sRNA0132			2.58	1.3671	0.469311	0.999078	no	up	sRNA	0	0	454.61	527.74	169.47	415.85	151.537	371.02
AMUC_RS07615	AMUC_RS07615	hypothetical protein	1.115	0.157461	0.469545	0.999078	no	up	mRNA	121.51	99.15	96.24	123.3	100.46	102.8	105.633	108.853
AMUC_RS10590	AMUC_RS10590	methylmalonyl-CoA mutase subunit beta	1.049	0.0688353	0.469582	0.999078	no	up	mRNA	354.3	371.08	388.57	402.25	323.15	355.62	371.317	360.34
AMUC_RS06640	AMUC_RS06640	biopolymer transporter ExbD	1.299	0.37693	0.471476	0.999078	no	up	mRNA	57.74	30.77	80.25	60.24	76.87	64.77	56.2533	67.2933
AMUC_RS06755	AMUC_RS06755	hypothetical protein	1.36	0.444039	0.472278	0.999078	no	up	mRNA	8.28	12.19	9.96	21.03	9.2	9.1	10.1433	13.11
AMUC_RS03250	AMUC_RS03250	1-acyl-sn-glycerol-3-phosphate acyltransferase	0.856	-0.224243	0.473058	0.999078	no	down	mRNA	103.93	145.88	122.48	92.6	96.94	102.71	124.097	97.4167
AMUC_RS09160	hisD	histidinol dehydrogenase	1.162	0.216789	0.473071	0.999078	no	up	mRNA	67.69	52.02	44.87	81.32	45.49	52.18	54.86	59.6633
AMUC_RS10665	pheS	phenylalanine--tRNA ligase subunit alpha	1.124	0.169244	0.473878	0.999078	no	up	mRNA	97.88	114.89	109.38	139.05	94.32	104.44	107.383	112.603
sRNA0149			0.772	-0.372828	0.475403	0.999078	no	down	sRNA	183.37	94.77	227.42	152.98	105.56	110.1	168.52	122.88
AMUC_RS00095	AMUC_RS00095	Gfo/Idh/MocA family oxidoreductase	1.055	0.0778169	0.475962	0.999078	no	up	mRNA	357.81	391.47	421.91	389.39	385.06	362.35	390.397	378.933
AMUC_RS02585	AMUC_RS02585	cysteine desulfurase	1.127	0.172315	0.476012	0.999078	no	up	mRNA	79.43	81.17	88.46	91.15	78.64	89.56	83.02	86.45
AMUC_RS03865	AMUC_RS03865	cation:proton antiporter	0.885	-0.175955	0.476671	0.999078	no	down	mRNA	103.27	91.24	50.16	83.01	59.11	58.62	81.5567	66.9133
sRNA0261			1.234	0.303276	0.477857	0.999078	no	up	sRNA	80.69	98.35	140.82	115.92	127.51	121.56	106.62	121.663
AMUC_RS05710	AMUC_RS05710	hypothetical protein	0.849	-0.236462	0.478585	0.999078	no	down	mRNA	118.5	163.83	103.62	153.06	78.45	77.5	128.65	103.003
AMUC_RS00665	AMUC_RS00665	hypothetical protein	1.276	0.35157	0.47917	0.999078	no	up	mRNA	41.91	23.94	58.93	60.01	48.86	40.27	41.5933	49.7133
AMUC_RS02730	AMUC_RS02730	hypothetical protein	3.095	1.63002	0.479736	0.999078	no	up	mRNA	7.97	0	0	7.64	14.65	0	2.65667	7.43
AMUC_RS01130	mce	methylmalonyl-CoA epimerase	1.072	0.100775	0.479985	0.999078	no	up	mRNA	952.88	1052.38	1293.99	1356.8	971.55	979.68	1099.75	1102.68
AMUC_RS05125	AMUC_RS05125	carbon starvation protein A	0.853	-0.228975	0.480876	0.999078	no	down	mRNA	45.37	37.14	40.44	39.62	29.79	28.07	40.9833	32.4933
AMUC_RS07170	AMUC_RS07170	hypothetical protein	2.432	1.28193	0.48091	0.999078	no	up	mRNA	0	4.32	3.55	4.22	2.69	10.9	2.62333	5.93667
AMUC_RS05340	fabG	3-oxoacyl-[acyl-carrier-protein] reductase	0.874	-0.19466	0.480947	0.999078	no	down	mRNA	96.24	125.8	154.58	107.11	102.31	94.73	125.54	101.383
AMUC_RS09970	AMUC_RS09970	biopolymer transporter ExbD	1.347	0.430178	0.48187	0.999078	no	up	mRNA	45.84	39.82	28.69	38.97	62.15	37.72	38.1167	46.28
AMUC_RS05345	AMUC_RS05345	hypothetical protein	0.711	-0.49169	0.482819	0.999078	no	down	mRNA	43.26	42.32	52.18	0	52.71	32.05	45.92	28.2533
AMUC_RS10730	AMUC_RS10730	O-acetylhomoserine aminocarboxypropyltransferase/cysteine synthase	1.044	0.0627149	0.483022	0.999078	no	up	mRNA	730.23	903.92	841.62	844.78	783.42	753.08	825.257	793.76
AMUC_RS01895	AMUC_RS01895	MFS transporter	1.059	0.0827354	0.48313	0.999078	no	up	mRNA	187.21	166.69	173.52	186.64	158.1	170.71	175.807	171.817
AMUC_RS05505	AMUC_RS05505	ABC-F family ATP-binding cassette domain-containing protein	0.865	-0.209095	0.484097	0.999078	no	down	mRNA	46.24	27.59	35.76	38.53	28	21.8	36.53	29.4433
AMUC_RS07915	pdxA	4-hydroxythreonine-4-phosphate dehydrogenase PdxA	1.101	0.138327	0.484211	0.999078	no	up	mRNA	191.05	174.33	181.91	177.93	200.92	172.12	182.43	183.657
AMUC_RS08785	AMUC_RS08785	tRNA-dihydrouridine synthase	1.265	0.339675	0.484527	0.999078	no	up	mRNA	18.51	23.62	26.74	21.17	34.81	22.89	22.9567	26.29
AMUC_RS09460	AMUC_RS09460	YdcF family protein	0.768	-0.3814	0.484568	0.999078	no	down	mRNA	34.88	40.38	40.76	18.16	30.84	31.34	38.6733	26.78
AMUC_RS12625	AMUC_RS12625	hypothetical protein	1.683	0.750919	0.484598	0.999078	no	up	mRNA	9.75	4.77	15.69	13.99	20.82	12.04	10.07	15.6167
AMUC_RS03585	murG	undecaprenyldiphospho-muramoylpentapeptide beta-N-acetylglucosaminyltransferase	0.867	-0.206201	0.484891	0.999078	no	down	mRNA	57.04	88.23	66.59	60.95	56.61	51.31	70.62	56.29
AMUC_RS10915	AMUC_RS10915	hypothetical protein	0.875	-0.193395	0.484968	0.999078	no	down	mRNA	148.25	132	165.14	138.3	112.71	111	148.463	120.67
sRNA0057			1.575	0.655395	0.485874	0.999078	no	up	sRNA	66.9	46.89	34.56	47.03	79.26	84.28	49.45	70.19
sRNA0279			1.575	0.655395	0.485874	0.999078	no	up	sRNA	66.9	46.89	34.56	47.03	79.26	84.28	49.45	70.19
sRNA0172			1.575	0.655395	0.485874	0.999078	no	up	sRNA	66.9	46.89	34.56	47.03	79.26	84.28	49.45	70.19
AMUC_RS04615	AMUC_RS04615	thioredoxin family protein	1.274	0.349135	0.486816	0.999078	no	up	mRNA	45.75	28.48	86.93	83.43	43.06	68.47	53.72	64.9867
AMUC_RS08475	AMUC_RS08475	GspE/PulE family protein	1.099	0.136108	0.486911	0.999078	no	up	mRNA	110.03	117.92	85.59	118.56	89.55	110.02	104.513	106.043
AMUC_RS02770	atpC	ATP synthase F1 subunit epsilon	0.896	-0.158595	0.487258	0.999078	no	down	mRNA	391.04	312.99	388.99	342.87	265.21	303.76	364.34	303.947
AMUC_RS09105	AMUC_RS09105	YdcF family protein	0.612	-0.707381	0.48772	0.999078	no	down	mRNA	24.11	18.86	11.64	13.83	5.88	11.9	18.2033	10.5367
AMUC_RS00520	mutL	DNA mismatch repair endonuclease MutL	0.941	-0.087382	0.48825	0.999078	no	down	mRNA	206.33	267.02	244.54	242.1	199.72	183.14	239.297	208.32
AMUC_RS08690	AMUC_RS08690	M15 family metallopeptidase	0.814	-0.297705	0.488721	0.999078	no	down	mRNA	71.52	62.32	55.31	37.9	27.35	76.39	63.05	47.2133
AMUC_RS11380	AMUC_RS11380	hydrogenase maturation nickel metallochaperone HypA	0.734	-0.445269	0.489046	0.999078	no	down	mRNA	80.77	78.62	52.1	46.48	49.52	46.42	70.4967	47.4733
AMUC_RS07030	AMUC_RS07030	DUF1848 domain-containing protein	1.343	0.425825	0.489118	0.999078	no	up	mRNA	17.52	19.34	10.55	22.97	15.95	19.86	15.8033	19.5933
AMUC_RS04400	dnaN	DNA polymerase III subunit beta	0.91	-0.136118	0.489146	0.999078	no	down	mRNA	193.64	167.6	151.17	142.61	155.88	127.73	170.803	142.073
AMUC_RS10245	AMUC_RS10245	phosphodiester glycosidase family protein	0.761	-0.393758	0.489614	0.999078	no	down	mRNA	31.79	38.37	19.64	25.66	26.73	10.08	29.9333	20.8233
AMUC_RS04600	miaB	tRNA (N6-isopentenyl adenosine(37)-C2)-methylthiotransferase MiaB	0.864	-0.210657	0.489821	0.999078	no	down	mRNA	46.9	54.19	53.13	40.74	46.82	34.13	51.4067	40.5633
AMUC_RS12075	AMUC_RS12075	DUF805 domain-containing protein	1.071	0.0987595	0.490024	0.999078	no	up	mRNA	268.28	378.1	416.06	368.6	336.35	344.73	354.147	349.893
AMUC_RS00825	AMUC_RS00825	DMT family protein	0.469	-1.09351	0.490582	0.999078	no	down	mRNA	14.71	7.17	17.78	0	4.5	12.08	13.22	5.52667
AMUC_RS07720	AMUC_RS07720	RluA family pseudouridine synthase	0.852	-0.230263	0.490705	0.999078	no	down	mRNA	65.02	91.8	83.54	64.5	60.03	64.29	80.12	62.94
AMUC_RS05225	fmt	methionyl-tRNA formyltransferase	1.128	0.17314	0.490971	0.999078	no	up	mRNA	94.94	124.2	105.01	134.77	117.8	85.22	108.05	112.597
AMUC_RS10385	AMUC_RS10385	hypothetical protein	0.891	-0.16719	0.491799	0.999078	no	down	mRNA	61.48	78.16	76.41	74.65	51.14	53.7	72.0167	59.83
AMUC_RS11465	ffh	signal recognition particle protein	0.899	-0.153363	0.491841	0.999078	no	down	mRNA	130.25	93.73	86.91	103.2	78.15	77.65	103.63	86.3333
AMUC_RS02450	AMUC_RS02450	D-alanyl-D-alanine carboxypeptidase	1.095	0.130462	0.492138	0.999078	no	up	mRNA	193.12	205.61	306.75	238.95	215.68	259.12	235.16	237.917
AMUC_RS02510	AMUC_RS02510	lipase	1.161	0.215678	0.49225	0.999078	no	up	mRNA	68.7	77.33	48.66	65.5	67.44	73.3	64.8967	68.7467
AMUC_RS07050	frr	ribosome recycling factor	1.069	0.0963912	0.492317	0.999078	no	up	mRNA	689.44	788.03	1054.31	914.58	793.8	800.92	843.927	836.433
sRNA0209			2.144	1.10002	0.492616	0.999078	no	up	sRNA	345.64	326.02	298.35	0	1546.71	270.53	323.337	605.747
AMUC_RS01145	AMUC_RS01145	acetyl-CoA carboxylase biotin carboxyl carrier protein subunit	1.123	0.167906	0.492858	0.999078	no	up	mRNA	272.13	374.24	263.71	313.46	298.38	328.86	303.36	313.567
AMUC_RS02915	AMUC_RS02915	phosphoribosylaminoimidazolesuccinocarboxamide synthase	0.932	-0.101874	0.492872	0.999078	no	down	mRNA	459.51	450.33	485.89	466.19	394.13	345.03	465.243	401.783
AMUC_RS01140	AMUC_RS01140	OadG family protein	0.932	-0.100875	0.493353	0.999078	no	down	mRNA	781.79	866.17	705.03	755.76	669.22	602.49	784.33	675.823
AMUC_RS11520	AMUC_RS11520	hypothetical protein	1.147	0.198422	0.493419	0.999078	no	up	mRNA	309.91	419.88	348.69	514.03	305.78	346.68	359.493	388.83
AMUC_RS10830	AMUC_RS10830	efflux RND transporter permease subunit	0.962	-0.0555019	0.494091	0.999078	no	down	mRNA	345.22	352.98	366.79	329.2	312.4	301.03	354.997	314.21
AMUC_RS08995	AMUC_RS08995	TonB-dependent receptor	0.948	-0.0764426	0.494115	0.999078	no	down	mRNA	269.98	280.96	270.66	233.64	223.58	258.14	273.867	238.453
AMUC_RS00380	AMUC_RS00380	fumarylacetoacetate hydrolase family protein	0.933	-0.0995336	0.494138	0.999078	no	down	mRNA	353.36	441.45	364.47	356.47	351.57	286.22	386.427	331.42
AMUC_RS10005	AMUC_RS10005	DUF3341 domain-containing protein	0.742	-0.430565	0.494536	0.999078	no	down	mRNA	59.78	15.6	44.85	30.45	29.12	22.97	40.0767	27.5133
AMUC_RS01865	AMUC_RS01865	chloramphenicol acetyltransferase	0.781	-0.35613	0.494948	0.999078	no	down	mRNA	37.56	18.43	30.15	15.92	22.8	22.36	28.7133	20.36
AMUC_RS12910	AMUC_RS12910	restriction endonuclease subunit S	1.421	0.506961	0.495403	0.999078	no	up	mRNA	11.68	6.55	6.69	6.36	14.16	11	8.30667	10.5067
AMUC_RS11195	AMUC_RS11195	acyltransferase family protein	1.257	0.330045	0.495798	0.999078	no	up	mRNA	13.45	7.93	11.51	11.95	14.66	11.1	10.9633	12.57
AMUC_RS02530	AMUC_RS02530	sigma-70 family RNA polymerase sigma factor	1.067	0.0939074	0.496317	0.999078	no	up	mRNA	607.87	791.57	704	784.5	716.73	573.36	701.147	691.53
AMUC_RS09310	AMUC_RS09310	hypothetical protein	0.896	-0.159065	0.496719	0.999078	no	down	mRNA	167.97	139.57	155.46	166.85	114.72	105.75	154.333	129.107
AMUC_RS09600	AMUC_RS09600	DUF362 domain-containing protein	0.879	-0.186819	0.496992	0.999078	no	down	mRNA	79.15	104.86	111.19	90.55	91.25	57.1	98.4	79.6333
AMUC_RS01545	rpsP	30S ribosomal protein S16	0.851	-0.232837	0.497213	0.999078	no	down	mRNA	292.48	215.49	286.03	246.69	168.66	218.19	264.667	211.18
AMUC_RS00170	AMUC_RS00170	nucleotidyltransferase	0.941	-0.0881135	0.497781	0.999078	no	down	mRNA	533.44	498.53	481.58	458.46	408.62	445.34	504.517	437.473
AMUC_RS02080	AMUC_RS02080	GNAT family N-acetyltransferase	1.563	0.644577	0.499202	0.999078	no	up	mRNA	23.75	7.75	9.55	11.34	4.82	42.36	13.6833	19.5067
AMUC_RS05725	ahcY	adenosylhomocysteinase	1.068	0.0946992	0.500045	0.999078	no	up	mRNA	234.09	222.03	220.01	226.84	226.2	209.62	225.377	220.887
AMUC_RS04565	AMUC_RS04565	SWIM zinc finger family protein	0.878	-0.188195	0.500318	0.999078	no	down	mRNA	203.77	191.01	118.61	185.98	138.2	94.89	171.13	139.69
AMUC_RS09375	ptsP	phosphoenolpyruvate--protein phosphotransferase	0.959	-0.0599326	0.501175	0.999078	no	down	mRNA	493.87	496.07	545.29	467.5	451.15	436.29	511.743	451.647
AMUC_RS07235	AMUC_RS07235	hypothetical protein	2.11	1.07716	0.501234	0.999078	no	up	mRNA	10.25	5.01	0	0	18.76	8.43	5.08667	9.06333
AMUC_RS08695	AMUC_RS08695	hypothetical protein	0.662	-0.595117	0.501453	0.999078	no	down	mRNA	51.65	6.74	11.07	26.3	14.66	2.84	23.1533	14.6
AMUC_RS07825	dnaJ	molecular chaperone DnaJ	0.959	-0.0596576	0.50154	0.999078	no	down	mRNA	876.33	966.26	855.44	856.93	788.18	738.81	899.343	794.64
AMUC_RS12185	AMUC_RS12185	DUF4105 domain-containing protein	1.22	0.287406	0.50179	0.999078	no	up	mRNA	16.1	23.11	24.84	17.7	21.01	32.69	21.35	23.8
AMUC_RS04820	AMUC_RS04820	hypothetical protein	2.107	1.07495	0.501791	0.999078	no	up	mRNA	0	10.67	0	3.47	4.42	11.96	3.55667	6.61667
AMUC_RS10685	AMUC_RS10685	potassium channel family protein	0.84	-0.250875	0.501919	0.999078	no	down	mRNA	50.43	60.71	55.22	43.72	43.14	41.57	55.4533	42.81
AMUC_RS00470	AMUC_RS00470	SUMF1/EgtB/PvdO family nonheme iron enzyme	0.941	-0.0872741	0.502159	0.999078	no	down	mRNA	127.99	141.63	144.56	130.79	116.02	112.8	138.06	119.87
AMUC_RS01370	AMUC_RS01370	metal-dependent transcriptional regulator	0.804	-0.313976	0.502678	0.999078	no	down	mRNA	110.91	61.91	89.24	55.56	67.68	69.51	87.3533	64.25
AMUC_RS12530	AMUC_RS12530	PEP-CTERM sorting domain-containing protein	1.383	0.467899	0.502694	0.999078	no	up	mRNA	441.07	938.64	553.41	867	489.39	1133.95	644.373	830.113
AMUC_RS08430	smpB	SsrA-binding protein SmpB	0.924	-0.114668	0.50272	0.999078	no	down	mRNA	565.15	878.45	616.5	598.63	592.57	558.91	686.7	583.37
AMUC_RS00435	AMUC_RS00435	hypothetical protein	1.268	0.341991	0.503021	0.999078	no	up	mRNA	40.04	43.51	57.24	55.27	51.51	58.59	46.93	55.1233
AMUC_RS11805	AMUC_RS11805	hypothetical protein	0.406	-1.29885	0.503447	0.999078	no	down	mRNA	12.34	0	14.9	11.81	0	0	9.08	3.93667
sRNA0113			0.332	-1.59253	0.50394	0.999078	no	down	sRNA	0	0	0	0	0	0	0	0
AMUC_RS09740	AMUC_RS09740	hypothetical protein	1.604	0.682067	0.504035	0.999078	no	up	mRNA	30.59	14.9	12.33	14.66	18.74	50.25	19.2733	27.8833
AMUC_RS10520	AMUC_RS10520	adenosylcobalamin-dependent ribonucleoside-diphosphate reductase	1.047	0.0665378	0.504077	0.999078	no	up	mRNA	170.23	180.44	187.78	184.06	163.17	172.56	179.483	173.263
AMUC_RS00370	AMUC_RS00370	hypothetical protein	0.332	-1.59253	0.504357	0.999078	no	down	mRNA	0	5.83	2.39	0	0	2.45	2.74	0.816667
sRNA0384			0.484	-1.04804	0.50439	0.999078	no	down	sRNA	190.65	179.7	646.47	188.46	121.36	149.68	338.94	153.167
sRNA0133			0.314	-1.66951	0.504505	0.999078	no	down	sRNA	0	1479.84	0	527.05	0	0	493.28	175.683
sRNA0437			1.092	0.127602	0.504518	0.999078	no	up	sRNA	496.54	736.07	821.22	786.19	696.49	603.96	684.61	695.547
AMUC_RS03510	mnmA	tRNA 2-thiouridine(34) synthase MnmA	0.902	-0.149301	0.504569	0.999078	no	down	mRNA	118.61	119.94	121.15	99.34	99.19	99.28	119.9	99.27
AMUC_RS06850	AMUC_RS06850	cation:proton antiporter	1.251	0.323123	0.504931	0.999078	no	up	mRNA	16.15	17.98	7.77	19.48	13.7	15.1	13.9667	16.0933
AMUC_RS08060	AMUC_RS08060	DNA-directed RNA polymerase subunit alpha	1.046	0.0651884	0.50496	0.999078	no	up	mRNA	650.38	796.6	764.95	712.43	702.69	711.15	737.31	708.757
AMUC_RS02475	AMUC_RS02475	hypothetical protein	1.703	0.768453	0.505566	0.999078	no	up	mRNA	6.17	2.02	4.95	0	6.24	13.57	4.38	6.60333
AMUC_RS02670	AMUC_RS02670	transcriptional repressor	1.093	0.127777	0.505864	0.999078	no	up	mRNA	488.94	386.24	477.11	492.45	447.49	427.89	450.763	455.943
AMUC_RS03165	AMUC_RS03165	hypothetical protein	1.177	0.235184	0.50612	0.999078	no	up	mRNA	91.49	146.48	100.31	91.38	116.51	154.06	112.76	120.65
AMUC_RS10425	AMUC_RS10425	pyridoxamine 5'-phosphate oxidase family protein	0.686	-0.544076	0.506283	0.999078	no	down	mRNA	32.23	13.5	33.32	13.2	14.03	22.73	26.35	16.6533
AMUC_RS11925	AMUC_RS11925	HD domain-containing protein	0.944	-0.0830013	0.506335	0.999078	no	down	mRNA	342.93	297.32	300.03	285	244.73	288.57	313.427	272.767
AMUC_RS03240	AMUC_RS03240	lysophospholipid acyltransferase family protein	0.93	-0.105297	0.506494	0.999078	no	down	mRNA	137.33	145.54	133.18	112.83	133.18	106.63	138.683	117.547
AMUC_RS04415	AMUC_RS04415	MATE family efflux transporter	0.647	-0.629207	0.508071	0.999078	no	down	mRNA	9.63	2.7	5.52	3.93	3.34	3.4	5.95	3.55667
AMUC_RS01565	AMUC_RS01565	signal transduction protein with EFhand domain	0.97	-0.0436004	0.508218	0.999078	no	down	mRNA	2565.83	2539.75	2682.59	2571.66	2233.6	2179.4	2596.06	2328.22
AMUC_RS06290	ilvC	ketol-acid reductoisomerase	0.951	-0.0717612	0.508922	0.999078	no	down	mRNA	741.2	683.08	672.06	723.39	582.96	541.55	698.78	615.967
AMUC_RS01955	AMUC_RS01955	AAA family ATPase	0.937	-0.0934277	0.509134	0.999078	no	down	mRNA	352.31	315.49	351.27	351.38	283.11	251.55	339.69	295.347
AMUC_RS09380	AMUC_RS09380	HPr family phosphocarrier protein	1.074	0.103154	0.509614	0.999078	no	up	mRNA	2263.1	1706.05	1713.96	2039.79	1779.27	1853.23	1894.37	1890.76
AMUC_RS09665	AMUC_RS09665	alpha-amylase	1.058	0.0809554	0.511966	0.999078	no	up	mRNA	266.57	297.63	339.14	299.79	310.94	267.35	301.113	292.693
AMUC_RS07020	AMUC_RS07020	HDOD domain-containing protein	1.289	0.365733	0.512889	0.999078	no	up	mRNA	36.7	22.88	37.53	60.51	38.56	19.24	32.37	39.4367
AMUC_RS10185	AMUC_RS10185	hypothetical protein	0.62	-0.690321	0.513216	0.999078	no	down	mRNA	9.98	3.33	8.58	6.24	5.7	0	7.29667	3.98
AMUC_RS10025	AMUC_RS10025	VOC family protein	0.332	-1.59245	0.513479	0.999078	no	down	mRNA	0	23.06	9.62	0	7.33	0	10.8933	2.44333
AMUC_RS07120	AMUC_RS07120	hypothetical protein	1.798	0.846696	0.513926	0.999078	no	up	mRNA	6.7	13.06	10.79	32.07	20.49	0	10.1833	17.52
AMUC_RS02775	atpD	F0F1 ATP synthase subunit beta	1.067	0.0941423	0.514404	0.999078	no	up	mRNA	223.43	221.99	205.16	204.24	216.02	215.18	216.86	211.813
sRNA0429			0.722	-0.470347	0.514654	0.999078	no	down	sRNA	234.54	581.1	308.65	411.92	294.89	75.31	374.763	260.707
AMUC_RS00485	AMUC_RS00485	hypothetical protein	1.169	0.225608	0.515561	0.999078	no	up	mRNA	99.48	101.12	83.03	95	95.48	113.41	94.5433	101.297
AMUC_RS02135	rpsO	30S ribosomal protein S15	0.871	-0.199523	0.51575	0.999078	no	down	mRNA	362.76	538.06	369.9	238.37	404.76	360.2	423.573	334.443
AMUC_RS05450	AMUC_RS05450	DUF3820 family protein	1.176	0.233393	0.515786	0.999078	no	up	mRNA	109.32	120.26	91.58	134.94	88.83	127.45	107.053	117.073
AMUC_RS11640	AMUC_RS11640	hypothetical protein	0.771	-0.374787	0.515838	0.999078	no	down	mRNA	52.76	64.32	106.24	37.89	64.54	54.2	74.44	52.21
AMUC_RS12845	AMUC_RS12845	hypothetical protein	0.961	-0.0576797	0.516197	0.999078	no	down	mRNA	291.62	298.17	308.19	286.99	250.49	258.38	299.327	265.287
AMUC_RS02025	AMUC_RS02025	hypothetical protein	0.943	-0.0853915	0.516207	0.999078	no	down	mRNA	1171.58	1468.39	1487.64	1383.29	997.47	1240.41	1375.87	1207.06
AMUC_RS01365	prfB	peptide chain release factor 2	1.089	0.123393	0.516583	0.999078	no	up	mRNA	140.64	148.04	142.79	163.1	139.76	131.34	143.823	144.733
AMUC_RS09095	AMUC_RS09095	RidA family protein	0.904	-0.146064	0.516649	0.999078	no	down	mRNA	268.08	221.76	267.06	227.16	209.12	195.86	252.3	210.713
AMUC_RS05495	AMUC_RS05495	Hsp33 family molecular chaperone HslO	1.049	0.069411	0.516948	0.999078	no	up	mRNA	888.86	1049.35	941.07	1077.08	917.77	800.63	959.76	931.827
AMUC_RS09155	sucC	ADP-forming succinate--CoA ligase subunit beta	1.042	0.0599524	0.517009	0.999078	no	up	mRNA	766.23	758.6	898.97	854.96	776.33	702.5	807.933	777.93
AMUC_RS12410	AMUC_RS12410	ABC transporter substrate-binding protein/permease	0.778	-0.362975	0.517024	0.999078	no	down	mRNA	16.5	9.98	22.41	20.56	7.69	8.38	16.2967	12.21
AMUC_RS05965	AMUC_RS05965	autotransporter outer membrane beta-barrel domain-containing protein	0.882	-0.181402	0.517159	0.999078	no	down	mRNA	21.8	20.15	18.53	22.41	13.46	14.03	20.16	16.6333
sRNA0409			1.228	0.296643	0.517403	0.999078	no	up	sRNA	404.14	280.55	310.61	565.58	237.65	365.03	331.767	389.42
AMUC_RS06565	AMUC_RS06565	hypothetical protein	1.215	0.280508	0.518819	0.999078	no	up	mRNA	26.26	31.29	27.09	28.6	34.13	30.92	28.2133	31.2167
sRNA0270			0.486	-1.04147	0.519996	0.999078	no	down	sRNA	82.82	78.54	275.44	162.39	52.38	0	145.6	71.59
AMUC_RS12250	AMUC_RS12250	AMP-binding protein	0.906	-0.142025	0.520349	0.999078	no	down	mRNA	192.43	126.49	128.24	124.45	113.58	134.59	149.053	124.207
AMUC_RS03840	AMUC_RS03840	hypothetical protein	1.159	0.213137	0.520454	0.999078	no	up	mRNA	48.6	40.36	67.51	60.58	51.03	57.02	52.1567	56.21
sRNA0207			0.851	-0.233288	0.520811	0.999078	no	down	sRNA	337.98	340.54	387.75	312.23	269.85	264.84	355.423	282.307
AMUC_RS04830	AMUC_RS04830	hypothetical protein	0.879	-0.185953	0.520867	0.999078	no	down	mRNA	254.46	232.69	191.7	181.25	171.84	195.94	226.283	183.01
AMUC_RS04320	AMUC_RS04320	cupin domain-containing protein	0.519	-0.945484	0.521301	0.999078	no	down	mRNA	5.57	27.21	4.48	0	3.4	13.75	12.42	5.71667
AMUC_RS02805	AMUC_RS02805	F0F1 ATP synthase subunit A	1.053	0.0738261	0.522446	0.999078	no	up	mRNA	528.36	528.18	533.71	509.34	509.09	518.79	530.083	512.407
AMUC_RS10075	AMUC_RS10075	mechanosensitive ion channel	0.911	-0.134518	0.522483	0.999078	no	down	mRNA	49.16	65.9	63.92	49.65	51.87	47.94	59.66	49.82
AMUC_RS11825	AMUC_RS11825	glycosyltransferase family 2 protein	1.187	0.247794	0.522666	0.999078	no	up	mRNA	33	37.79	33.85	36.7	37.81	39.3	34.88	37.9367
sRNA0012			2.22	1.15065	0.523363	0.999078	no	up	sRNA	1901.51	0	3358.58	0	3667.46	5974.53	1753.36	3214
AMUC_RS12230	AMUC_RS12230	glycosyltransferase	1.229	0.297388	0.523779	0.999078	no	up	mRNA	24.18	14.24	28.46	30.72	18.57	27.91	22.2933	25.7333
AMUC_RS04220	AMUC_RS04220	DUF3440 domain-containing protein	1.329	0.410322	0.523996	0.999078	no	up	mRNA	11.8	14.49	8.29	28.11	9.84	6.08	11.5267	14.6767
AMUC_RS04455	AMUC_RS04455	sensor histidine kinase KdpD	1.08	0.110621	0.524109	0.999078	no	up	mRNA	80.44	64.58	77.95	74.04	73.05	74.12	74.3233	73.7367
AMUC_RS07130	AMUC_RS07130	S49 family peptidase	1.495	0.579988	0.524317	0.999078	no	up	mRNA	5.6	8.23	11.24	13.35	10.21	11.53	8.35667	11.6967
AMUC_RS01780	xseB	exodeoxyribonuclease VII small subunit	0.746	-0.422731	0.52477	0.999078	no	down	mRNA	90.62	112.82	115.24	49.88	71.92	95.34	106.227	72.38
AMUC_RS09705	AMUC_RS09705	hypothetical protein	1.209	0.273586	0.525482	0.999078	no	up	mRNA	10.3	13.02	10.62	12.61	11.14	13.96	11.3133	12.57
AMUC_RS09895	AMUC_RS09895	ATP-binding cassette domain-containing protein	0.854	-0.227969	0.525811	0.999078	no	down	mRNA	47.56	57.87	45.81	47.15	39.24	32.94	50.4133	39.7767
AMUC_RS01065	AMUC_RS01065	glycoside hydrolase N-terminal domain-containing protein	0.892	-0.164625	0.526247	0.999078	no	down	mRNA	52.31	32.51	41.95	35.89	34.47	33.64	42.2567	34.6667
AMUC_RS10325	AMUC_RS10325	GNAT family N-acetyltransferase	1.163	0.21839	0.526319	0.999078	no	up	mRNA	88.93	104.5	80.04	84.91	110.38	93.74	91.1567	96.3433
AMUC_RS07730	AMUC_RS07730	hypothetical protein	1.044	0.0619603	0.526612	0.999078	no	up	mRNA	470.92	551	539.88	543.01	502.95	456.34	520.6	500.767
AMUC_RS02320	AMUC_RS02320	MFS transporter	1.096	0.132	0.526994	0.999078	no	up	mRNA	64.8	64.6	66.29	72.45	64.85	60.44	65.23	65.9133
AMUC_RS11470	nadA	quinolinate synthase NadA	1.136	0.184238	0.527438	0.999078	no	up	mRNA	76.71	94.07	71.84	97.51	94.4	61.47	80.8733	84.46
AMUC_RS10715	AMUC_RS10715	hypothetical protein	0.836	-0.2584	0.527485	0.999078	no	down	mRNA	10.3	10.66	13.9	10.83	6.23	10.28	11.62	9.11333
AMUC_RS10695	AMUC_RS10695	sel1 repeat family protein	0.233	-2.10274	0.528068	0.999078	no	down	mRNA	29.82	0	0	0	0	0	9.94	0
sRNA0356			0.233	-2.10274	0.528068	0.999078	no	down	sRNA	0	0	0	0	0	0	0	0
sRNA0201			0.233	-2.10274	0.528068	0.999078	no	down	sRNA	0	0	0	0	0	0	0	0
AMUC_RS08900	AMUC_RS08900	replication-associated recombination protein A	0.873	-0.196072	0.528467	0.999078	no	down	mRNA	48.01	41.76	64.94	36.59	44.07	42.99	51.57	41.2167
AMUC_RS05230	AMUC_RS05230	monogalactosyldiacylglycerol synthase	0.913	-0.131054	0.528661	0.999078	no	down	mRNA	117.19	155.63	153.52	141.25	105.56	115.1	142.113	120.637
AMUC_RS04170	AMUC_RS04170	acyltransferase	1.156	0.2094	0.529135	0.999078	no	up	mRNA	56.84	47	34.81	39.91	45.34	60.44	46.2167	48.5633
AMUC_RS10675	AMUC_RS10675	M60 family metallopeptidase	1.054	0.0761798	0.529583	0.999078	no	up	mRNA	245.65	240.42	296.35	291.04	251.17	221.3	260.807	254.503
AMUC_RS03635	AMUC_RS03635	trypsin-like peptidase domain-containing protein	1.053	0.0742798	0.52993	0.999078	no	up	mRNA	346.45	337.99	415.47	425.29	348.44	300.51	366.637	358.08
AMUC_RS08715	AMUC_RS08715	hypothetical protein	1.709	0.773086	0.531182	0.999078	no	up	mRNA	8.57	4.19	6.89	12.28	5.22	14.1	6.55	10.5333
AMUC_RS12500	AMUC_RS12500	hypothetical protein	1.063	0.0875874	0.531848	0.999078	no	up	mRNA	505.51	409.52	584.34	535.68	489.36	448.82	499.79	491.287
sRNA0247			0.539	-0.891135	0.532171	0.999078	no	down	sRNA	3954.58	3756.68	1198.69	1365.81	0	3141.14	2969.98	1502.32
AMUC_RS00340	AMUC_RS00340	protein arginine kinase	1.031	0.0433712	0.532683	0.999078	no	up	mRNA	1777.49	1905.65	1999.54	2055.01	1697.08	1667.71	1894.23	1806.6
AMUC_RS08490	AMUC_RS08490	YlbF family regulator	0.918	-0.123094	0.533049	0.999078	no	down	mRNA	334.41	499.38	465.17	393	349.76	360.75	432.987	367.837
AMUC_RS08685	rpoD	RNA polymerase sigma factor RpoD	0.951	-0.0723691	0.533774	0.999078	no	down	mRNA	231.34	269.39	255.56	221.13	229.98	208.15	252.097	219.753
AMUC_RS11230	AMUC_RS11230	PEP-CTERM sorting domain-containing protein	1.054	0.0757323	0.534422	0.999078	no	up	mRNA	378.27	470.88	387.17	422.87	364.75	412.67	412.107	400.097
AMUC_RS10215	AMUC_RS10215	type I restriction-modification system subunit M	1.13	0.176844	0.534611	0.999078	no	up	mRNA	21.93	36.86	31.78	27.62	28.7	37.37	30.19	31.23
AMUC_RS08890	AMUC_RS08890	glycoside hydrolase family 2	0.825	-0.277817	0.535038	0.999078	no	down	mRNA	9.66	8.14	6.64	5.69	7.24	5.32	8.14667	6.08333
AMUC_RS08645	AMUC_RS08645	50S ribosomal protein L11 methyltransferase	1.134	0.18179	0.53508	0.999078	no	up	mRNA	70.84	117.94	72.38	79.82	99.02	90.25	87.0533	89.6967
AMUC_RS08735	AMUC_RS08735	redoxin domain-containing protein	1.035	0.050108	0.535535	0.999078	no	up	mRNA	889.61	834.08	813.12	863.81	801.56	753.02	845.603	806.13
AMUC_RS01740	fusA	elongation factor G	1.048	0.0677438	0.536411	0.999078	no	up	mRNA	269.56	357.57	367.39	360.61	310.94	291.31	331.507	320.953
AMUC_RS01535	AMUC_RS01535	threonylcarbamoyl-AMP synthase	1.129	0.174725	0.536444	0.999078	no	up	mRNA	80.64	71.78	75.26	76.87	95.57	61.85	75.8933	78.0967
AMUC_RS02715	AMUC_RS02715	YdeI/OmpD-associated family protein	2.792	1.48125	0.536649	0.999078	no	up	mRNA	0	0	3.1	7.36	0	3.17	1.03333	3.51
AMUC_RS09195	AMUC_RS09195	AMP-binding protein	1.086	0.118932	0.536967	0.999078	no	up	mRNA	105.94	84.8	97.99	135.05	81.23	77.54	96.2433	97.94
AMUC_RS04930	AMUC_RS04930	cob(I)yrinic acid a%2Cc-diamide adenosyltransferase	1.065	0.0908816	0.537133	0.999078	no	up	mRNA	733.48	585.67	645.42	759.49	622.73	559.41	654.857	647.21
sRNA0038			4.126	2.04482	0.53794	0.999078	no	up	sRNA	0	0	0	0	0	0	0	0
AMUC_RS06145	kdpB	potassium-transporting ATPase subunit KdpB	0.734	-0.446153	0.538229	0.999078	no	down	mRNA	6.33	9.77	3.62	3.44	4.38	5.22	6.57333	4.34667
AMUC_RS09305	AMUC_RS09305	methyltransferase domain-containing protein	0.896	-0.158719	0.538629	0.999078	no	down	mRNA	123.18	148.18	157.39	114.85	122.47	115.33	142.917	117.55
AMUC_RS11475	AMUC_RS11475	SAM-dependent methyltransferase	0.796	-0.329644	0.53909	0.999078	no	down	mRNA	15.56	27.15	20.81	14.83	15.72	15.68	21.1733	15.41
AMUC_RS10650	AMUC_RS10650	M15 family metallopeptidase	1.428	0.514494	0.539142	0.999078	no	up	mRNA	14.81	25.37	5.95	28.28	9.01	24.39	15.3767	20.56
AMUC_RS09700	AMUC_RS09700	class I SAM-dependent rRNA methyltransferase	1.134	0.18093	0.539222	0.999078	no	up	mRNA	58.71	40.35	57.7	62.93	48.94	53.26	52.2533	55.0433
AMUC_RS12430	AMUC_RS12430	L%2CD-transpeptidase	0.906	-0.142122	0.539564	0.999078	no	down	mRNA	170.3	128.13	161.08	146.83	128.89	109.6	153.17	128.44
AMUC_RS09520	AMUC_RS09520	hypothetical protein	1.043	0.060482	0.53991	0.999078	no	up	mRNA	1509.94	1476.47	1858.91	1821.67	1415.99	1456.25	1615.11	1564.64
AMUC_RS03195	AMUC_RS03195	autotransporter-associated beta strand repeat-containing protein	0.971	-0.0424232	0.540777	0.999078	no	down	mRNA	234.61	261.11	261.24	248.47	218.55	210.58	252.32	225.867
AMUC_RS06275	AMUC_RS06275	TIGR01777 family oxidoreductase	1.037	0.052761	0.540883	0.999078	no	up	mRNA	1085.56	1235.6	1159.1	1227.04	1042.28	1066.15	1160.09	1111.82
sRNA0320			1.791	0.841116	0.541159	0.999078	no	up	sRNA	367.72	115.82	0	361.75	155.55	290.39	161.18	269.23
AMUC_RS01885	AMUC_RS01885	prephenate dehydrogenase/arogenate dehydrogenase family protein	1.077	0.107494	0.541405	0.999078	no	up	mRNA	255.95	244.65	217.77	266.99	205.81	243.43	239.457	238.743
AMUC_RS07455	hisS	histidine--tRNA ligase	1.128	0.173485	0.542147	0.999078	no	up	mRNA	57.09	54.58	59.07	51.53	61.02	63.18	56.9133	58.5767
AMUC_RS07925	AMUC_RS07925	hypothetical protein	1.14	0.189335	0.542321	0.999078	no	up	mRNA	233.73	139.16	197.31	196.36	222.8	178.14	190.067	199.1
AMUC_RS05575	rplL	50S ribosomal protein L7/L12	0.872	-0.198396	0.542999	0.999078	no	down	mRNA	202.89	179.99	272.27	158.9	221.69	141.53	218.383	174.04
AMUC_RS03925	ilvE	branched-chain-amino-acid transaminase	1.058	0.0816665	0.543205	0.999078	no	up	mRNA	441.5	411.33	509.41	433.67	445.76	446.21	454.08	441.88
AMUC_RS10720	alr	alanine racemase	1.061	0.0848262	0.543458	0.999078	no	up	mRNA	330.95	293.71	287.05	328.14	302.06	260.49	303.903	296.897
AMUC_RS10895	AMUC_RS10895	efflux RND transporter permease subunit	1.056	0.0791568	0.54377	0.999078	no	up	mRNA	117.96	121.99	127.15	119.18	107.77	129.94	122.367	118.963
AMUC_RS04775	AMUC_RS04775	hypothetical protein	0.939	-0.0906715	0.543948	0.999078	no	down	mRNA	2396.64	2525.57	2371.57	2222.55	2216.03	1919.38	2431.26	2119.32
AMUC_RS04210	AMUC_RS04210	hypothetical protein	0.258	-1.95422	0.544405	0.999078	no	down	mRNA	24.48	0	19.94	0	0	0	14.8067	0
AMUC_RS11580	AMUC_RS11580	TlpA family protein disulfide reductase	0.871	-0.199335	0.544464	0.999078	no	down	mRNA	44.28	74.76	73.92	42.2	47.27	64.26	64.32	51.2433
AMUC_RS05440	AMUC_RS05440	hypothetical protein	0.241	-2.05151	0.544862	0.999078	no	down	mRNA	0	31.99	0	0	0	0	10.6633	0
sRNA0288			0.241	-2.05151	0.544862	0.999078	no	down	sRNA	0	2718.1	0	0	0	0	906.033	0
AMUC_RS02000	AMUC_RS02000	ATP-binding cassette domain-containing protein	1.172	0.228469	0.545	0.999078	no	up	mRNA	75.15	86.99	57.64	104.35	70.65	64.71	73.26	79.9033
AMUC_RS03780	AMUC_RS03780	terpene cyclase/mutase family protein	0.833	-0.26428	0.545441	0.999078	no	down	mRNA	36.73	21.04	31.93	32.08	15.77	22.72	29.9	23.5233
AMUC_RS06450	AMUC_RS06450	PEP-CTERM sorting domain-containing protein	1.258	0.331473	0.546111	0.999078	no	up	mRNA	24.32	26.23	17.57	32.47	26.58	20.04	22.7067	26.3633
AMUC_RS11670	AMUC_RS11670	efflux RND transporter periplasmic adaptor subunit	0.801	-0.320301	0.546163	0.999078	no	down	mRNA	38.35	20.92	12.54	12.18	12.05	28.12	23.9367	17.45
AMUC_RS05035	AMUC_RS05035	nucleoside monophosphate kinase	1.2	0.262725	0.546317	0.999078	no	up	mRNA	35.33	59.79	54.19	70.51	46.87	50.27	49.77	55.8833
AMUC_RS07695	AMUC_RS07695	hypothetical protein	0.948	-0.0764492	0.546331	0.999078	no	down	mRNA	213.08	234.34	194.63	212.57	187.41	161.15	214.017	187.043
sRNA0211			2.863	1.51731	0.546726	0.999078	no	up	sRNA	1217.28	0	0	0	3147.71	0	405.76	1049.24
AMUC_RS10610	AMUC_RS10610	hypothetical protein	1.109	0.149828	0.546958	0.999078	no	up	mRNA	61.11	66.41	62.59	74.32	64.62	55.77	63.37	64.9033
AMUC_RS12135	AMUC_RS12135	VWA domain-containing protein	1.049	0.0696522	0.547159	0.999078	no	up	mRNA	212.81	227.11	253.46	232.13	203.87	235.21	231.127	223.737
AMUC_RS05490	AMUC_RS05490	hypothetical protein	1.049	0.0683822	0.547411	0.999078	no	up	mRNA	888.62	1009.74	981.56	1124.81	887.2	793.04	959.973	935.017
AMUC_RS06505	AMUC_RS06505	hypothetical protein	0.956	-0.0647996	0.547416	0.999078	no	down	mRNA	1050.43	1066.14	1151.54	1032.7	914.06	942.44	1089.37	963.067
AMUC_RS03985	AMUC_RS03985	low molecular weight phosphotyrosine protein phosphatase	0.868	-0.203762	0.547499	0.999078	no	down	mRNA	135.47	106.86	186.23	104.39	135.78	100.71	142.853	113.627
sRNA0388			1.41	0.495731	0.547503	0.999078	no	up	sRNA	199.94	285.6	123.47	341.58	345.91	120.23	203.003	269.24
AMUC_RS12090	AMUC_RS12090	prepilin-type N-terminal cleavage/methylation domain-containing protein	1.076	0.106228	0.547739	0.999078	no	up	mRNA	275.72	330.19	371.61	330.36	322.17	317.99	325.84	323.507
AMUC_RS07805	AMUC_RS07805	hypothetical protein	0.955	-0.0669919	0.548293	0.999078	no	down	mRNA	1328.56	1218.9	1477.39	1205.91	1154.44	1185.66	1341.62	1182
AMUC_RS10070	queF	preQ(1) synthase	0.894	-0.161953	0.548586	0.999078	no	down	mRNA	230.32	297.95	333.7	308.53	228.58	184.66	287.323	240.59
AMUC_RS07790	AMUC_RS07790	polymer-forming cytoskeletal protein	0.922	-0.117265	0.548762	0.999078	no	down	mRNA	299.87	323.4	308.63	254.09	293.04	238.65	310.633	261.927
AMUC_RS04860	AMUC_RS04860	topoisomerase C-terminal repeat-containing protein	1.046	0.0651439	0.548768	0.999078	no	up	mRNA	201.68	196.9	203.69	203.82	191.28	184.59	200.757	193.23
AMUC_RS11020	AMUC_RS11020	hypothetical protein	2.158	1.10936	0.549246	0.999078	no	up	mRNA	26.48	0	0	12.75	16.35	21.66	8.82667	16.92
sRNA0055			2.158	1.10936	0.549246	0.999078	no	up	sRNA	988.86	187.07	0	601.49	889.5	931.41	391.977	807.467
sRNA0174			2.158	1.10936	0.549246	0.999078	no	up	sRNA	988.86	187.07	0	601.49	889.5	931.41	391.977	807.467
sRNA0281			2.158	1.10936	0.549246	0.999078	no	up	sRNA	988.86	187.07	0	601.49	889.5	931.41	391.977	807.467
AMUC_RS04760	AMUC_RS04760	MmcQ/YjbR family DNA-binding protein	0.9	-0.15224	0.549514	0.999078	no	down	mRNA	152.44	152.31	160.87	154.02	110.82	125.59	155.207	130.143
AMUC_RS10390	AMUC_RS10390	dihydrodipicolinate synthase family protein	0.906	-0.142177	0.549616	0.999078	no	down	mRNA	104.41	140.06	157.37	121.89	104.75	110.65	133.947	112.43
AMUC_RS04380	mnmG	tRNA uridine-5-carboxymethylaminomethyl(34) synthesis enzyme MnmG	1.173	0.229904	0.550059	0.999078	no	up	mRNA	27.42	21.17	21.21	38.24	14.24	25.04	23.2667	25.84
AMUC_RS10975	AMUC_RS10975	rubrerythrin	1.069	0.0956195	0.550282	0.999078	no	up	mRNA	869.17	962.93	923.73	1070.99	942.62	717.63	918.61	910.413
AMUC_RS00220	AMUC_RS00220	GNAT family N-acetyltransferase	0.636	-0.653414	0.550409	0.999078	no	down	mRNA	30.52	29.79	9.83	17.53	0	25.09	23.38	14.2067
AMUC_RS05480	AMUC_RS05480	G-D-S-L family lipolytic protein	1.117	0.159176	0.550485	0.999078	no	up	mRNA	92.13	94.18	92.43	100.63	117.61	66.46	92.9133	94.9
AMUC_RS06360	ruvX	Holliday junction resolvase RuvX	0.828	-0.272732	0.55067	0.999078	no	down	mRNA	113.21	55.34	94.85	45.09	74.77	77.63	87.8	65.83
sRNA0367			2.81	1.49032	0.551879	0.999078	no	up	sRNA	0	0	0	0	0	0	0	0
AMUC_RS09020	lpdA	dihydrolipoyl dehydrogenase	0.955	-0.0670015	0.55201	0.999078	no	down	mRNA	380.16	378.69	403.05	355.72	346.45	318.02	387.3	340.063
AMUC_RS01810	AMUC_RS01810	ABC transporter ATP-binding protein	0.869	-0.202225	0.552628	0.999078	no	down	mRNA	86.89	49.57	63.26	44.31	53.95	59.97	66.5733	52.7433
AMUC_RS03135	AMUC_RS03135	hypothetical protein	1.119	0.161854	0.55286	0.999078	no	up	mRNA	294.53	248.97	353.19	407.39	232.16	306.62	298.897	315.39
AMUC_RS07015	AMUC_RS07015	insulinase family protein	0.956	-0.0649789	0.553015	0.999078	no	down	mRNA	301.3	305.36	258.93	261.55	232.92	266.41	288.53	253.627
AMUC_RS09365	argF	ornithine carbamoyltransferase	1.099	0.136818	0.553186	0.999078	no	up	mRNA	125.97	107.11	146.63	138.12	136.34	110.77	126.57	128.41
sRNA0080			0.263	-1.92724	0.553532	0.999078	no	down	sRNA	0	0	0	0	0	0	0	0
AMUC_RS07860	AMUC_RS07860	DOMON-like domain-containing protein	0.932	-0.102068	0.553878	0.999078	no	down	mRNA	404	454.61	512.87	475.95	360.79	354.42	457.16	397.053
sRNA0352			1.648	0.72083	0.553988	0.999078	no	up	sRNA	68.16	323.65	0	133.42	129.07	326.09	130.603	196.193
AMUC_RS05890	AMUC_RS05890	tetratricopeptide repeat protein	0.971	-0.0422964	0.554774	0.999078	no	down	mRNA	560.66	590.66	607.57	546.34	525.27	499.06	586.297	523.557
AMUC_RS05310	AMUC_RS05310	TatD family hydrolase	1.082	0.11305	0.554842	0.999078	no	up	mRNA	200.28	208.43	165.64	177.44	197.64	191.8	191.45	188.96
sRNA0252			1.928	0.947301	0.554887	0.999078	no	up	sRNA	0	1478.09	0	1616.36	2012.11	3714.49	492.697	2447.65
AMUC_RS04885	acnA	aconitate hydratase AcnA	0.928	-0.107333	0.554999	0.999078	no	down	mRNA	64.59	72.65	76.69	60.31	69.92	51.25	71.31	60.4933
AMUC_RS04110	AMUC_RS04110	hypothetical protein	1.093	0.12878	0.555397	0.999078	no	up	mRNA	114.42	105.4	117.26	122.48	114.24	103.05	112.36	113.257
AMUC_RS11065	ccsA	cytochrome c biogenesis protein CcsA	0.873	-0.195798	0.555514	0.999078	no	down	mRNA	20.42	20.08	25.36	21.33	20.34	11.42	21.9533	17.6967
AMUC_RS02085	dnaE	DNA polymerase III subunit alpha	1.068	0.0950047	0.555829	0.999078	no	up	mRNA	57.25	67.75	76.37	77.16	61.32	61.04	67.1233	66.5067
AMUC_RS05565	rpoC	DNA-directed RNA polymerase subunit beta'	1.041	0.0582421	0.556135	0.999078	no	up	mRNA	169.73	187.82	166.85	167.51	168.07	164.86	174.8	166.813
AMUC_RS02555	AMUC_RS02555	hypothetical protein	1.05	0.0707402	0.558215	0.999078	no	up	mRNA	992	1052.88	950.07	1103.41	844.38	970.14	998.317	972.643
AMUC_RS08405	AMUC_RS08405	hypothetical protein	0.913	-0.13125	0.558871	0.999078	no	down	mRNA	145.68	186.21	145.3	132.59	120.58	147.37	159.063	133.513
AMUC_RS03305	AMUC_RS03305	hypothetical protein	1.073	0.102002	0.558964	0.999078	no	up	mRNA	422.24	453.26	520.72	552.15	469.33	371.22	465.407	464.233
AMUC_RS03065	AMUC_RS03065	argininosuccinate synthase	1.065	0.090979	0.560017	0.999078	no	up	mRNA	193.9	233.67	297.02	265.93	234.2	214.42	241.53	238.183
AMUC_RS03830	AMUC_RS03830	DUF1015 family protein	0.912	-0.132341	0.560396	0.999078	no	down	mRNA	137.18	84.37	129.43	94.81	98.71	100.7	116.993	98.0733
AMUC_RS11680	AMUC_RS11680	hypothetical protein	0.94	-0.0885356	0.560426	0.999078	no	down	mRNA	128.86	115.07	114.69	108.48	102.29	99.19	119.54	103.32
AMUC_RS03105	AMUC_RS03105	hypothetical protein	0.644	-0.635123	0.560471	0.999078	no	down	mRNA	2.26	15.51	7.26	10.77	1.37	3.72	8.34333	5.28667
AMUC_RS07715	AMUC_RS07715	NAD(P)H-dependent oxidoreductase	0.919	-0.121183	0.561344	0.999078	no	down	mRNA	287.76	212.84	186.02	204.66	198.43	176.86	228.873	193.317
AMUC_RS03620	leuC	3-isopropylmalate dehydratase large subunit	1.037	0.0527584	0.562771	0.999078	no	up	mRNA	695.87	730.84	704.61	761.31	598.1	685.63	710.44	681.68
AMUC_RS01850	AMUC_RS01850	putative DNA binding domain-containing protein	1.125	0.169886	0.56338	0.999078	no	up	mRNA	39.22	59.77	48.83	55.4	54.92	42.39	49.2733	50.9033
sRNA0335			0.751	-0.41299	0.563753	0.999078	no	down	sRNA	163.86	78.85	266.4	59.47	89.15	200.06	169.703	116.227
sRNA0322			0.655	-0.61119	0.564867	0.999078	no	down	sRNA	411.22	0	1382.83	539.9	348.12	216.11	598.017	368.043
AMUC_RS00810	AMUC_RS00810	bile acid:sodium symporter	0.902	-0.149135	0.565779	0.999078	no	down	mRNA	96.94	123.67	102.71	86.86	108.22	70.33	107.773	88.47
AMUC_RS05755	AMUC_RS05755	sulfatase	1.06	0.0841633	0.565946	0.999078	no	up	mRNA	166.89	193.67	207.56	219.78	183.9	154.3	189.373	185.993
AMUC_RS01585	AMUC_RS01585	NUDIX domain-containing protein	0.918	-0.123495	0.566035	0.999078	no	down	mRNA	242.69	187.49	217.86	212.48	178.71	159.97	216.013	183.72
AMUC_RS06510	AMUC_RS06510	hypothetical protein	1.428	0.51441	0.566109	0.999078	no	up	mRNA	9.46	11.19	60.02	10.16	29.02	60.85	26.89	33.3433
AMUC_RS04505	AMUC_RS04505	hypothetical protein	1.428	0.51441	0.566109	0.999078	no	up	mRNA	9.46	11.19	60.02	10.16	29.02	60.85	26.89	33.3433
AMUC_RS00745	AMUC_RS00745	DNA gyrase/topoisomerase IV subunit A	1.081	0.112416	0.566604	0.999078	no	up	mRNA	75	65.99	81.14	89.69	65.49	68.35	74.0433	74.51
AMUC_RS01295	AMUC_RS01295	SDR family oxidoreductase	0.872	-0.197383	0.567427	0.999078	no	down	mRNA	77.05	56.67	73.47	66.6	48.25	53.58	69.0633	56.1433
AMUC_RS04595	AMUC_RS04595	ComEC/Rec2 family competence protein	0.735	-0.444058	0.567678	0.999078	no	down	mRNA	6.95	6.83	2.79	2.48	4.73	3.58	5.52333	3.59667
AMUC_RS06080	AMUC_RS06080	hypothetical protein	0.768	-0.38071	0.567775	0.999078	no	down	mRNA	11.35	11.14	18.21	7.72	13.76	6.68	13.5667	9.38667
AMUC_RS01015	AMUC_RS01015	transglycosylase domain-containing protein	1.066	0.0922386	0.568132	0.999078	no	up	mRNA	87.44	107.45	138.05	129.43	104.22	95.83	110.98	109.827
AMUC_RS05375	AMUC_RS05375	SDR family oxidoreductase	0.753	-0.408772	0.56843	0.999078	no	down	mRNA	19.94	15.21	16.01	6.34	20.17	7.31	17.0533	11.2733
sRNA0033			1.785	0.836173	0.568877	0.999078	no	up	sRNA	0	48.64	126.24	99.76	32.15	163.77	58.2933	98.56
AMUC_RS01765	AMUC_RS01765	PAS domain-containing protein	1.092	0.127185	0.569072	0.999078	no	up	mRNA	110.7	95.7	102.09	108.64	108.21	92.64	102.83	103.163
AMUC_RS02245	lpxD	UDP-3-O-(3-hydroxymyristoyl)glucosamine N-acyltransferase	1.061	0.0856994	0.569595	0.999078	no	up	mRNA	328.26	322.2	277.77	370.69	297.58	244.18	309.41	304.15
AMUC_RS05905	pilM	pilus assembly protein PilM	1.055	0.0766801	0.570613	0.999078	no	up	mRNA	191.82	195.19	249.15	204.02	200.53	212.88	212.053	205.81
AMUC_RS01300	AMUC_RS01300	hypothetical protein	1.072	0.100162	0.570966	0.999078	no	up	mRNA	176.61	177.79	147.67	196.56	164.65	135.86	167.357	165.69
AMUC_RS03160	AMUC_RS03160	insulinase family protein	0.966	-0.0491817	0.571225	0.999078	no	down	mRNA	237.36	242.85	288.67	243.05	225.36	216.35	256.293	228.253
AMUC_RS06685	AMUC_RS06685	GDP-L-fucose synthase	1.117	0.159968	0.57167	0.999078	no	up	mRNA	83.81	92.55	77.07	136.46	68.83	61.91	84.4767	89.0667
AMUC_RS12775	AMUC_RS12775	hypothetical protein	1.226	0.293694	0.571701	0.999078	no	up	mRNA	15.2	14.93	15.52	14.48	23.45	12.53	15.2167	16.82
AMUC_RS05585	rplA	50S ribosomal protein L1	0.951	-0.0730625	0.571898	0.999078	no	down	mRNA	588.63	707.02	785.71	719.75	582.63	535.11	693.787	612.497
AMUC_RS09315	AMUC_RS09315	tetratricopeptide repeat protein	0.81	-0.304442	0.572106	0.999078	no	down	mRNA	49.6	65.91	28.47	40.59	45.26	20.42	47.9933	35.4233
AMUC_RS02710	bioA	adenosylmethionine--8-amino-7-oxononanoate transaminase	1.235	0.30434	0.572393	0.999078	no	up	mRNA	9.87	15.23	15.84	18.81	15.38	12.79	13.6467	15.66
AMUC_RS06980	AMUC_RS06980	ABC transporter permease subunit	0.905	-0.143946	0.572756	0.999078	no	down	mRNA	38.04	38.88	43.93	42.74	28.1	31.38	40.2833	34.0733
AMUC_RS04250	AMUC_RS04250	YifB family Mg chelatase-like AAA ATPase	1.078	0.108649	0.573157	0.999078	no	up	mRNA	100.09	99.48	110.52	100.95	94.18	112.67	103.363	102.6
AMUC_RS11550	AMUC_RS11550	Gfo/Idh/MocA family oxidoreductase	1.05	0.0708616	0.573587	0.999078	no	up	mRNA	295.68	295.81	292.66	326.46	275.53	256.4	294.717	286.13
AMUC_RS03610	AMUC_RS03610	N-acetylmuramoyl-L-alanine amidase	1.089	0.122479	0.574195	0.999078	no	up	mRNA	131.5	107	172.19	161.61	144.82	108.43	136.897	138.287
sRNA0408			0.824	-0.27928	0.574337	0.999078	no	down	sRNA	450.62	137.98	416.25	277.54	292.91	200.06	334.95	256.837
AMUC_RS08765	folD	bifunctional methylenetetrahydrofolate dehydrogenase/methenyltetrahydrofolate cyclohydrolase FolD	1.169	0.225749	0.574973	0.999078	no	up	mRNA	40.19	33.2	47.54	34.28	41.08	54.05	40.31	43.1367
AMUC_RS01030	lpxA	acyl-ACP--UDP-N-acetylglucosamine O-acyltransferase	0.904	-0.14575	0.574975	0.999078	no	down	mRNA	153.39	147.79	129.56	146.32	128.52	84.99	143.58	119.943
AMUC_RS07125	AMUC_RS07125	phage portal protein	1.249	0.320665	0.575281	0.999078	no	up	mRNA	14.89	9.3	10.86	11.6	14.77	13.4	11.6833	13.2567
sRNA0116			1.454	0.540137	0.575413	0.999078	no	up	sRNA	1263.1	476.14	863.64	250.8	644.63	2374.26	867.627	1089.9
AMUC_RS05175	AMUC_RS05175	4Fe-4S binding protein	0.956	-0.0651728	0.5758	0.999078	no	down	mRNA	320.79	308.1	320.2	282.93	304.3	244.22	316.363	277.15
AMUC_RS00565	rpsR	30S ribosomal protein S18	0.937	-0.0945572	0.575909	0.999078	no	down	mRNA	1462.28	1280.08	1315.01	1342.76	1184.78	1009.07	1352.46	1178.87
sRNA0021			1.592	0.670858	0.575937	0.999078	no	up	sRNA	0	81.72	69.61	82.82	53.27	92.08	50.4433	76.0567
sRNA0272			1.28	0.355732	0.576015	0.999078	no	up	sRNA	1225.74	926.6	719.43	482.33	1244.38	1548.74	957.257	1091.82
AMUC_RS02865	AMUC_RS02865	KpsF/GutQ family sugar-phosphate isomerase	1.035	0.0497948	0.576304	0.999078	no	up	mRNA	1072.75	971.8	1040.09	1076.3	920.32	953.93	1028.21	983.517
AMUC_RS00930	AMUC_RS00930	MlaD family protein	0.917	-0.124647	0.576737	0.999078	no	down	mRNA	137.96	144.92	123.22	127.81	120.25	94.52	135.367	114.193
AMUC_RS08035	AMUC_RS08035	polysaccharide deacetylase family protein	0.949	-0.0748162	0.576891	0.999078	no	down	mRNA	494.72	567.01	425.7	445.2	455.06	394.8	495.81	431.687
AMUC_RS07005	AMUC_RS07005	glycine zipper 2TM domain-containing protein	0.962	-0.0558413	0.577017	0.999078	no	down	mRNA	1381.82	1349.19	1544.1	1344.17	1216.39	1241.29	1425.04	1267.28
AMUC_RS05370	AMUC_RS05370	CNNM domain-containing protein	1.196	0.257935	0.577196	0.999078	no	up	mRNA	95.63	73.26	115.55	150.48	87.76	84.19	94.8133	107.477
AMUC_RS10180	AMUC_RS10180	hypothetical protein	1.482	0.567595	0.577419	0.999078	no	up	mRNA	7.33	1.8	4.41	6.99	5.56	6.05	4.51333	6.2
AMUC_RS11350	AMUC_RS11350	PEP-CTERM sorting domain-containing protein	0.914	-0.129589	0.577429	0.999078	no	down	mRNA	219.18	214.81	166.78	159.59	191.03	149.69	200.257	166.77
AMUC_RS11265	pyrE	orotate phosphoribosyltransferase	0.802	-0.317828	0.577768	0.999078	no	down	mRNA	46.85	30.57	50.21	33.56	38.03	22.5	42.5433	31.3633
AMUC_RS08810	ilvB	biosynthetic-type acetolactate synthase large subunit	0.936	-0.0951024	0.578954	0.999078	no	down	mRNA	121.75	118.65	116.87	101.7	96.12	109.5	119.09	102.44
sRNA0042			2.57	1.36161	0.57896	0.999078	no	up	sRNA	0	0	266.76	0	198.12	485.52	88.92	227.88
AMUC_RS06425	AMUC_RS06425	magnesium transporter CorA family protein	0.959	-0.0607544	0.579117	0.999078	no	down	mRNA	541.44	598.06	646.69	593.06	482.09	511.49	595.397	528.88
sRNA0402			1.257	0.329661	0.579536	0.999078	no	up	sRNA	170.42	131.53	152.09	82.3	169.06	264.18	151.347	171.847
AMUC_RS06035	AMUC_RS06035	hypothetical protein	1.12	0.164045	0.579859	0.999078	no	up	mRNA	169.68	195.09	204.75	176.54	161.32	250.46	189.84	196.107
AMUC_RS02815	AMUC_RS02815	peptidoglycan glycosyltransferase	1.04	0.0560574	0.580422	0.999078	no	up	mRNA	244.83	244.11	240.22	248.47	221.7	228.07	243.053	232.747
AMUC_RS12420	ykgO	type B 50S ribosomal protein L36	0.901	-0.150537	0.581354	0.999078	no	down	mRNA	1232.82	2014.26	1257.75	1197.21	1382.56	1180.31	1501.61	1253.36
AMUC_RS07785	AMUC_RS07785	excinuclease ABC subunit UvrA	0.939	-0.0903732	0.581578	0.999078	no	down	mRNA	94.45	88.62	119.35	101.51	81.87	80.29	100.807	87.89
AMUC_RS06240	AMUC_RS06240	hypothetical protein	0.824	-0.278895	0.581593	0.999078	no	down	mRNA	17.75	22.08	11.39	14.65	15.06	8.78	17.0733	12.83
sRNA0413			0.489	-1.0315	0.582097	0.999078	no	down	sRNA	0	419.5	249.65	0	282.44	0	223.05	94.1467
AMUC_RS07095	fabF	beta-ketoacyl-ACP synthase II	1.037	0.0521848	0.582745	0.999078	no	up	mRNA	598.03	698.88	763.1	700.15	619.62	651.25	686.67	657.007
sRNA0194			3.675	1.87791	0.583172	0.999078	no	up	sRNA	0	0	0	0	0	0	0	0
AMUC_RS12880	AMUC_RS12880	hypothetical protein	0.691	-0.532879	0.583237	0.999078	no	down	mRNA	16.15	62.9	26.05	30.98	29.71	6.63	35.0333	22.44
AMUC_RS00890	ftsA	cell division protein FtsA	0.962	-0.0553642	0.583295	0.999078	no	down	mRNA	733.97	664.59	637.32	643.53	565.19	597.42	678.627	602.047
AMUC_RS11790	AMUC_RS11790	SprT-like domain-containing protein	1.067	0.0938612	0.58335	0.999078	no	up	mRNA	341.32	352.21	451.31	464.06	363.53	311.05	381.613	379.547
AMUC_RS07485	AMUC_RS07485	sel1 repeat family protein	1.199	0.262419	0.583975	0.999078	no	up	mRNA	12.57	14.59	23.83	18.5	26.99	10.37	16.9967	18.62
AMUC_RS10465	metH	methionine synthase	1.069	0.0968948	0.584003	0.999078	no	up	mRNA	57.54	47.77	62.02	49.83	54.52	59.55	55.7767	54.6333
sRNA0277			0.479	-1.06077	0.584119	0.999078	no	down	sRNA	0	0	0	0	0	0	0	0
sRNA0059			0.479	-1.06077	0.584119	0.999078	no	down	sRNA	0	0	0	0	0	0	0	0
sRNA0170			0.479	-1.06077	0.584119	0.999078	no	down	sRNA	0	0	0	0	0	0	0	0
sRNA0073			1.382	0.466289	0.58419	0.999078	no	up	sRNA	62.25	135.3	12.61	135.16	38.54	101.69	70.0533	91.7967
AMUC_RS00150	AMUC_RS00150	replication-associated recombination protein A	0.914	-0.129801	0.584326	0.999078	no	down	mRNA	78.68	127.91	93.61	71.09	88.8	89.51	100.067	83.1333
AMUC_RS11920	AMUC_RS11920	L%2CD-transpeptidase	1.071	0.0983594	0.584467	0.999078	no	up	mRNA	387.39	565.45	446.8	599.33	425.57	372.19	466.547	465.697
AMUC_RS04325	AMUC_RS04325	helix-turn-helix transcriptional regulator	2.11	1.07699	0.584676	0.999078	no	up	mRNA	0	8.71	7.23	0	21.99	7.35	5.31333	9.78
AMUC_RS05955	AMUC_RS05955	response regulator transcription factor	1.076	0.105441	0.58496	0.999078	no	up	mRNA	243.36	218.3	232.85	234.6	201.28	253.88	231.503	229.92
AMUC_RS00995	AMUC_RS00995	hypothetical protein	1.353	0.435844	0.584964	0.999078	no	up	mRNA	15.02	18.16	1.85	15.37	15.01	13.12	11.6767	14.5
AMUC_RS06230	AMUC_RS06230	hypothetical protein	1.283	0.359914	0.585974	0.999078	no	up	mRNA	7.83	6.4	11.51	6.21	11.86	11.83	8.58	9.96667
AMUC_RS06545	AMUC_RS06545	OPT/YSL family transporter	1.186	0.246093	0.586329	0.999078	no	up	mRNA	13.3	18.67	10.67	12.67	17.26	15.68	14.2133	15.2033
AMUC_RS00450	AMUC_RS00450	8-oxo-dGTP diphosphatase	0.797	-0.327268	0.587208	0.999078	no	down	mRNA	25.43	67.57	32.11	20.81	22.1	47.86	41.7033	30.2567
AMUC_RS09335	AMUC_RS09335	aminotransferase class I/II-fold pyridoxal phosphate-dependent enzyme	1.143	0.193242	0.58729	0.999078	no	up	mRNA	23.09	20.8	26.24	21.99	21.57	30.17	23.3767	24.5767
sRNA0330			1.09	0.124757	0.587626	0.999078	no	up	sRNA	368.47	394.99	403.65	479.86	295.27	417.17	389.037	397.433
sRNA0271			0.372	-1.42614	0.587855	0.999078	no	down	sRNA	0	0	0	0	0	0	0	0
sRNA0154			0.372	-1.42614	0.587855	0.999078	no	down	sRNA	0	0	1933.56	0	0	571.22	644.52	190.407
AMUC_RS07055	pyrH	UMP kinase	0.954	-0.0681097	0.587906	0.999078	no	down	mRNA	565.92	645.98	637.98	575.32	563.27	486.04	616.627	541.543
sRNA0445			3.636	1.86237	0.588162	0.999078	no	up	sRNA	0	0	0	0	0	1528.17	0	509.39
sRNA0107			3.636	1.86237	0.588162	0.999078	no	up	sRNA	0	0	0	0	0	359.3	0	119.767
sRNA0386			3.636	1.86237	0.588162	0.999078	no	up	sRNA	0	0	0	0	0	415.85	0	138.617
sRNA0122			1.194	0.255349	0.588237	0.999078	no	up	sRNA	351.7	241.12	409.46	438.63	282.01	407.73	334.093	376.123
AMUC_RS00705	AMUC_RS00705	hypothetical protein	0.774	-0.368883	0.589098	0.999078	no	down	mRNA	33.48	51.43	26.93	32	17.5	31.48	37.28	26.9933
AMUC_RS11015	AMUC_RS11015	BlaI/MecI/CopY family transcriptional regulator	2.085	1.06021	0.58949	0.999078	no	up	mRNA	10.4	0	8.4	0	25.6	8.53	6.26667	11.3767
sRNA0404			2.085	1.06021	0.58949	0.999078	no	up	sRNA	593.32	0	522.64	0	1524.86	465.7	371.987	663.52
AMUC_RS06615	rplM	50S ribosomal protein L13	0.95	-0.0734535	0.589638	0.999078	no	down	mRNA	930.79	1027.74	946.56	1018.88	761.63	789.69	968.363	856.733
AMUC_RS00895	AMUC_RS00895	hypothetical protein	0.939	-0.0913681	0.591119	0.999078	no	down	mRNA	474.23	514.06	580.54	481.66	408.6	474.75	522.943	455.003
AMUC_RS12110	AMUC_RS12110	hypothetical protein	1.861	0.89631	0.591199	0.999078	no	up	mRNA	0	8.52	0	11.06	1.76	2.39	2.84	5.07
AMUC_RS08250	pflA	pyruvate formate lyase-activating protein	0.833	-0.264296	0.591279	0.999078	no	down	mRNA	41.3	32.9	37.31	39.39	28.22	19.14	37.17	28.9167
AMUC_RS07920	AMUC_RS07920	hypothetical protein	0.916	-0.127187	0.591441	0.999078	no	down	mRNA	699.07	739.59	838.08	698.25	639.33	603.84	758.913	647.14
AMUC_RS05220	AMUC_RS05220	UvrD-helicase domain-containing protein	0.886	-0.175109	0.591514	0.999078	no	down	mRNA	37.58	41.44	25	34.92	31.65	18.15	34.6733	28.24
AMUC_RS07905	hisH	imidazole glycerol phosphate synthase subunit HisH	1.128	0.174118	0.592629	0.999078	no	up	mRNA	70.54	103.65	105.61	100.98	85.78	105.64	93.2667	97.4667
AMUC_RS12105	AMUC_RS12105	transglutaminase-like domain-containing protein	0.882	-0.181487	0.592776	0.999078	no	down	mRNA	66.41	41.79	84.73	35.7	60.93	57.57	64.31	51.4
AMUC_RS04840	AMUC_RS04840	zinc metallopeptidase	0.958	-0.0618181	0.592776	0.999078	no	down	mRNA	546.75	587.62	547.79	551.11	476.17	461.03	560.72	496.103
AMUC_RS12900	AMUC_RS12900	PDZ domain-containing protein	0.83	-0.268191	0.593337	0.999078	no	down	mRNA	69.88	28.01	45.94	48.51	36.7	26.17	47.9433	37.1267
AMUC_RS05180	AMUC_RS05180	ATP-binding cassette domain-containing protein	0.909	-0.137411	0.593395	0.999078	no	down	mRNA	53.39	59.39	46.86	53.73	44.54	35.73	53.2133	44.6667
AMUC_RS05130	AMUC_RS05130	PEP-CTERM sorting domain-containing protein	0.923	-0.115235	0.594496	0.999078	no	down	mRNA	248.29	259.44	177.5	231.66	188.97	164.12	228.41	194.917
AMUC_RS10065	queC	7-cyano-7-deazaguanine synthase QueC	1.157	0.210031	0.59475	0.999078	no	up	mRNA	45.14	78.96	69.94	70.78	54.89	82.33	64.68	69.3333
AMUC_RS03430	AMUC_RS03430	ketoacyl-ACP synthase III	1.047	0.0657688	0.595982	0.999078	no	up	mRNA	419.95	576.33	515.06	516.37	502.85	436.18	503.78	485.133
AMUC_RS03140	AMUC_RS03140	ribonuclease D	0.885	-0.1759	0.596144	0.999078	no	down	mRNA	48.3	47.41	66.45	41.1	43.94	46.94	54.0533	43.9933
sRNA0442			1.141	0.190644	0.596321	0.999078	no	up	sRNA	23139.3	12907.6	14111.2	24059.4	19442	10711.2	16719.4	18070.9
AMUC_RS00275	AMUC_RS00275	ubiquinone/menaquinone biosynthesis methyltransferase	0.89	-0.168756	0.596836	0.999078	no	down	mRNA	95.12	111.83	168.12	81.71	125.31	96.64	125.023	101.22
AMUC_RS04180	AMUC_RS04180	acyl-CoA thioesterase	1.153	0.205739	0.596939	0.999078	no	up	mRNA	67.89	39.93	54.52	64.76	52.79	55.94	54.1133	57.83
AMUC_RS07065	AMUC_RS07065	peroxiredoxin	1.029	0.0417208	0.597919	0.999078	no	up	mRNA	2149.62	2422.2	2358.02	2463.66	2096.37	2042.44	2309.95	2200.82
AMUC_RS00500	AMUC_RS00500	hypothetical protein	1.236	0.305694	0.598574	0.999078	no	up	mRNA	19.46	4.47	11.95	22.73	8.95	10.31	11.96	13.9967
AMUC_RS01645	AMUC_RS01645	peptidylprolyl isomerase	1.044	0.0625008	0.599106	0.999078	no	up	mRNA	344.6	403.26	417.05	366.64	380.36	369.46	388.303	372.153
AMUC_RS02335	AMUC_RS02335	glutamine--tRNA ligase/YqeY domain fusion protein	0.952	-0.0706218	0.600585	0.999078	no	down	mRNA	215.33	252.99	246.64	214.62	187.62	225.24	238.32	209.16
AMUC_RS00125	AMUC_RS00125	PhzF family phenazine biosynthesis protein	0.685	-0.546571	0.600766	0.999078	no	down	mRNA	5.31	2.6	25.6	15.21	3.23	4.38	11.17	7.60667
AMUC_RS07570	ruvA	Holliday junction branch migration protein RuvA	0.938	-0.0918184	0.601276	0.999078	no	down	mRNA	381.86	347.77	363.34	351.72	299.47	297.96	364.323	316.383
AMUC_RS11285	AMUC_RS11285	hypothetical protein	0.872	-0.197414	0.601643	0.999078	no	down	mRNA	100.07	65.41	51.51	53.84	73.24	44.4	72.33	57.16
AMUC_RS11440	AMUC_RS11440	fumarate hydratase	1.043	0.0604473	0.602031	0.999078	no	up	mRNA	281.3	282.99	305.09	296.88	260.42	279.38	289.793	278.893
AMUC_RS09220	AMUC_RS09220	acyl-ACP thioesterase	0.917	-0.12552	0.602333	0.999078	no	down	mRNA	152.75	208.15	151.77	128.41	136.81	164.28	170.89	143.167
AMUC_RS02470	gcvP	aminomethyl-transferring glycine dehydrogenase	1.059	0.0833339	0.60279	0.999078	no	up	mRNA	75.84	113.7	113.01	114.92	93.73	88.13	100.85	98.9267
AMUC_RS05580	rplJ	50S ribosomal protein L10	0.92	-0.119722	0.603514	0.999078	no	down	mRNA	289.25	264.88	339.71	272.06	223.87	268.27	297.947	254.733
AMUC_RS03785	AMUC_RS03785	glycoside hydrolase family 43 protein	1.212	0.277026	0.603923	0.999078	no	up	mRNA	18.21	16.8	15.73	20.64	13.29	24.14	16.9133	19.3567
AMUC_RS10270	AMUC_RS10270	acyltransferase family protein	1.297	0.37569	0.604823	0.999078	no	up	mRNA	4.16	16.32	13.35	15.86	11.36	13.71	11.2767	13.6433
AMUC_RS10140	AMUC_RS10140	flavodoxin domain-containing protein	1.076	0.106301	0.60497	0.999078	no	up	mRNA	315.73	433.96	523.85	429.2	439.26	397.78	424.513	422.08
AMUC_RS03460	AMUC_RS03460	glycosyltransferase family 8 protein	2.053	1.03782	0.60532	0.999078	no	up	mRNA	0	0	3.37	4.01	1.28	1.73	1.12333	2.34
AMUC_RS03955	AMUC_RS03955	aminoglycoside phosphotransferase family protein	0.925	-0.112494	0.605478	0.999078	no	down	mRNA	110.34	109.92	117.19	105.15	88.55	95	112.483	96.2333
sRNA0121			2.024	1.01729	0.605745	0.999078	no	up	sRNA	127.14	0	106.7	375.35	0	100.34	77.9467	158.563
AMUC_RS12315	AMUC_RS12315	hypothetical protein	1.536	0.618922	0.606191	0.999078	no	up	mRNA	6.97	33.96	5.61	26.7	38.38	0	15.5133	21.6933
AMUC_RS04270	AMUC_RS04270	radical SAM protein	1.058	0.0815434	0.607143	0.999078	no	up	mRNA	230.65	255.35	327.3	302.52	254.09	241.9	271.1	266.17
AMUC_RS04955	AMUC_RS04955	U32 family peptidase	1.069	0.0956223	0.608851	0.999078	no	up	mRNA	61.61	66.33	67.06	67.74	61.29	62.94	65	63.99
AMUC_RS02620	AMUC_RS02620	hypothetical protein	1.035	0.0500646	0.609925	0.999078	no	up	mRNA	1408.67	1617.81	1723.31	1707.45	1315.25	1537.15	1583.26	1519.95
AMUC_RS02050	AMUC_RS02050	chloride channel protein	1.073	0.101198	0.610125	0.999078	no	up	mRNA	100.17	90.31	77.87	102.29	76.32	87.75	89.45	88.7867
AMUC_RS06795	AMUC_RS06795	hypothetical protein	0.941	-0.0878918	0.61043	0.999078	no	down	mRNA	374.91	336.35	361.36	294.42	290.92	342.15	357.54	309.163
AMUC_RS10030	AMUC_RS10030	acyltransferase	1.403	0.488517	0.611136	0.999078	no	up	mRNA	5.2	5.11	4.17	4.96	6.31	7.15	4.82667	6.14
AMUC_RS09645	AMUC_RS09645	amidohydrolase	0.887	-0.172243	0.611338	0.999078	no	down	mRNA	48.47	64.69	57.58	44.36	49.4	44.75	56.9133	46.17
AMUC_RS03255	recF	DNA replication and repair protein RecF	0.891	-0.166637	0.611384	0.999078	no	down	mRNA	50.04	87.3	59.5	72.42	42.72	48.89	65.6133	54.6767
AMUC_RS08805	AMUC_RS08805	beta-phosphoglucomutase family hydrolase	0.906	-0.142339	0.612269	0.999078	no	down	mRNA	183.43	116.65	149.96	113.65	127.19	132.54	150.013	124.46
sRNA0278			2.37	1.24514	0.612497	0.999078	no	up	sRNA	0	0	0	0	0	0	0	0
sRNA0171			2.37	1.24514	0.612497	0.999078	no	up	sRNA	0	0	0	0	0	0	0	0
sRNA0058			2.37	1.24514	0.612497	0.999078	no	up	sRNA	0	0	0	0	0	0	0	0
AMUC_RS03990	guaB	IMP dehydrogenase	0.968	-0.0471103	0.612795	0.999078	no	down	mRNA	567.35	562.35	634.75	567.77	513.4	494.78	588.15	525.317
AMUC_RS03210	AMUC_RS03210	Maf family protein	0.809	-0.306144	0.613288	0.999078	no	down	mRNA	41.7	26.27	28.71	11.37	19.91	39.26	32.2267	23.5133
sRNA0142			1.321	0.401751	0.613643	0.999078	no	up	sRNA	1961.03	4169.72	1286.29	1977.39	1886.87	4995.17	2472.35	2953.14
AMUC_RS00915	AMUC_RS00915	hypothetical protein	1.192	0.253051	0.614815	0.999078	no	up	mRNA	14.82	21.17	12.97	23.1	11.43	20	16.32	18.1767
AMUC_RS07815	AMUC_RS07815	DUF167 domain-containing protein	1.465	0.551115	0.615038	0.999078	no	up	mRNA	9.82	38.15	15.85	37.72	18.1	32.2	21.2733	29.34
AMUC_RS12685	AMUC_RS12685	hypothetical protein	1.129	0.175414	0.615335	0.999078	no	up	mRNA	365.66	314.54	306.98	417.59	326.28	299.09	329.06	347.653
AMUC_RS10150	AMUC_RS10150	metallophosphoesterase	0.955	-0.0670811	0.615906	0.999078	no	down	mRNA	554.23	476.49	628.67	476.81	501.17	478.18	553.13	485.387
AMUC_RS08345	AMUC_RS08345	PEP-CTERM sorting domain-containing protein	1.06	0.0834705	0.615913	0.999078	no	up	mRNA	329.52	343.13	276.92	350.85	290.12	288.39	316.523	309.787
AMUC_RS11300	AMUC_RS11300	hypothetical protein	1.672	0.741639	0.616706	0.999078	no	up	mRNA	13.42	0	0	9.61	8.16	2.76	4.47333	6.84333
AMUC_RS01075	AMUC_RS01075	alpha/beta hydrolase	1.208	0.273192	0.616787	0.999078	no	up	mRNA	24.54	14.82	16.67	26.99	21.76	14.01	18.6767	20.92
AMUC_RS02365	dnaB	replicative DNA helicase	1.055	0.0767296	0.616991	0.999078	no	up	mRNA	182.76	200.85	230.71	214.29	169.62	216.11	204.773	200.007
AMUC_RS05515	AMUC_RS05515	DMT family transporter	0.787	-0.344651	0.617038	0.999078	no	down	mRNA	19.71	15.04	14.07	8.35	11.97	14.44	16.2733	11.5867
AMUC_RS02165	truA	tRNA pseudouridine(38-40) synthase TruA	1.246	0.317015	0.617056	0.999078	no	up	mRNA	14.17	13.9	30.34	9.01	27.24	29.2	19.47	21.8167
sRNA0031			3.199	1.67742	0.617267	0.999078	no	up	sRNA	0	0	0	0	538.81	658.86	0	399.223
AMUC_RS01000	AMUC_RS01000	hypothetical protein	1.05	0.0703071	0.617438	0.999078	no	up	mRNA	358.76	499.85	528.29	512.07	440.62	395.48	462.3	449.39
AMUC_RS11570	AMUC_RS11570	hypothetical protein	1.177	0.235109	0.617577	0.999078	no	up	mRNA	37.62	36.9	55.07	97.06	25.52	25.54	43.1967	49.3733
AMUC_RS03385	AMUC_RS03385	glycoside hydrolase	1.179	0.23747	0.617649	0.999078	no	up	mRNA	26.55	13.04	17.04	29.08	20.11	13.14	18.8767	20.7767
AMUC_RS00415	AMUC_RS00415	universal stress protein	1.083	0.115403	0.618092	0.999078	no	up	mRNA	298.81	310.68	247.97	276.56	300.73	273.2	285.82	283.497
AMUC_RS00640	tsaA	tRNA (N6-threonylcarbamoyladenosine(37)-N6)-methyltransferase TrmO	0.776	-0.365379	0.618494	0.999078	no	down	mRNA	49.37	9.07	22.31	38.28	7.5	15.25	26.9167	20.3433
AMUC_RS11375	AMUC_RS11375	HyaD/HybD family hydrogenase maturation endopeptidase	0.924	-0.113854	0.619349	0.999078	no	down	mRNA	244.82	243.5	264.56	218.51	217.49	204.85	250.96	213.617
AMUC_RS12030	AMUC_RS12030	phosphate uptake regulator PhoU	1.444	0.52999	0.619421	0.999078	no	up	mRNA	0	12.36	12.67	21.07	3.83	10.39	8.34333	11.7633
AMUC_RS09960	AMUC_RS09960	hypothetical protein	1.055	0.0770038	0.619512	0.999078	no	up	mRNA	215	223.51	274.02	280.2	210.88	208.59	237.51	233.223
AMUC_RS09805	AMUC_RS09805	sigma-70 family RNA polymerase sigma factor	1.034	0.04869	0.62012	0.999078	no	up	mRNA	1489.06	1503.58	1441.16	1619.94	1271.86	1361.85	1477.93	1417.88
AMUC_RS10725	AMUC_RS10725	RrF2 family transcriptional regulator	0.858	-0.221403	0.620386	0.999078	no	down	mRNA	87.45	122.78	79.17	67.97	90.08	67.43	96.4667	75.16
AMUC_RS09535	AMUC_RS09535	hypothetical protein	0.894	-0.161804	0.620957	0.999078	no	down	mRNA	57.23	45.26	62.51	33.33	48.19	52.44	55	44.6533
sRNA0316			0.847	-0.239076	0.621134	0.999078	no	down	sRNA	7754.08	4970.88	3467.89	2782.25	4754.98	4855.2	5397.62	4130.81
sRNA0225			1.128	0.173228	0.621174	0.999078	no	up	sRNA	205.76	176.23	205.76	236.84	191.8	189.2	195.917	205.947
AMUC_RS12390	AMUC_RS12390	helix-turn-helix domain-containing protein	1.088	0.121211	0.621653	0.999078	no	up	mRNA	92.58	94.72	128.07	116.42	109.96	90.94	105.123	105.773
AMUC_RS08380	AMUC_RS08380	iron-containing alcohol dehydrogenase	1.086	0.118946	0.621704	0.999078	no	up	mRNA	89.96	91.37	125.7	79.81	118.49	104.88	102.343	101.06
sRNA0406			2.046	1.03282	0.622176	0.999078	no	up	sRNA	0	206.01	186.04	0	0	685.63	130.683	228.543
AMUC_RS01805	der	ribosome biogenesis GTPase Der	1.052	0.0732861	0.622334	0.999078	no	up	mRNA	196.68	216.35	259.83	217.35	202.63	232.51	224.287	217.497
AMUC_RS02750	rffA	dTDP-4-amino-4%2C6-dideoxygalactose transaminase	1.107	0.146915	0.622385	0.999078	no	up	mRNA	70.71	61.34	47.5	56.41	59.83	65.08	59.85	60.44
AMUC_RS10430	AMUC_RS10430	glutamine amidotransferase	1.17	0.226446	0.622422	0.999078	no	up	mRNA	43.92	45.91	39.98	36.32	37.37	65.13	43.27	46.2733
AMUC_RS05140	rbfA	30S ribosome-binding factor RbfA	1.031	0.0446568	0.622472	0.999078	no	up	mRNA	924.9	882.44	949.77	983.21	820.83	827.54	919.037	877.193
AMUC_RS08705	rpiB	ribose 5-phosphate isomerase B	0.947	-0.0785519	0.622918	0.999078	no	down	mRNA	154.4	189.61	190.21	138.66	153.01	171.03	178.073	154.233
AMUC_RS09230	AMUC_RS09230	HAMP domain-containing histidine kinase	1.072	0.0996683	0.622925	0.999078	no	up	mRNA	83.12	81.65	108.69	101.95	82.78	87.35	91.1533	90.6933
AMUC_RS10930	AMUC_RS10930	chloride channel protein	0.933	-0.0995636	0.622983	0.999078	no	down	mRNA	84.53	100.27	81.04	74.62	80.56	71.43	88.6133	75.5367
AMUC_RS03700	AMUC_RS03700	haloacid dehalogenase-like hydrolase	1.124	0.168146	0.622997	0.999078	no	up	mRNA	38.31	79.58	108.55	103.14	67.03	68.72	75.48	79.63
AMUC_RS05460	AMUC_RS05460	NAAT family transporter	0.871	-0.199846	0.623246	0.999078	no	down	mRNA	86.63	84.82	66.72	96.5	46.12	53.5	79.39	65.3733
AMUC_RS09065	AMUC_RS09065	hypothetical protein	1.103	0.141982	0.623447	0.999078	no	up	mRNA	46.22	51.7	55.62	52.59	39.68	64.59	51.18	52.2867
AMUC_RS09615	AMUC_RS09615	aldo/keto reductase	0.904	-0.145477	0.623715	0.999078	no	down	mRNA	65.16	80.8	67.43	45.76	61.36	67.87	71.13	58.33
AMUC_RS08550	sufT	putative Fe-S cluster assembly protein SufT	0.952	-0.0712734	0.623922	0.999078	no	down	mRNA	518.19	586.13	564.1	552.08	492.04	424.05	556.14	489.39
AMUC_RS00335	AMUC_RS00335	UvrB/UvrC motif-containing protein	0.971	-0.0421611	0.624266	0.999078	no	down	mRNA	2245.75	2299.88	2514.05	2284.78	2044.45	2015.09	2353.23	2114.77
AMUC_RS03740	AMUC_RS03740	PEP-CTERM sorting domain-containing protein	1.209	0.274371	0.624548	0.999078	no	up	mRNA	35.14	23.85	17.37	25.78	31.2	26.73	25.4533	27.9033
AMUC_RS00595	AMUC_RS00595	NUDIX domain-containing protein	0.848	-0.238703	0.624987	0.999078	no	down	mRNA	67.87	96.34	99.36	88.6	60.34	60.87	87.8567	69.9367
AMUC_RS04255	AMUC_RS04255	PEP-CTERM sorting domain-containing protein	0.909	-0.137342	0.62545	0.999078	no	down	mRNA	161.11	120.7	126.9	129.64	107.56	106.69	136.237	114.63
AMUC_RS08570	AMUC_RS08570	NADH-quinone oxidoreductase subunit M	1.106	0.145381	0.626537	0.999078	no	up	mRNA	58.92	37.74	44.19	48.81	41.92	52.83	46.95	47.8533
AMUC_RS02890	AMUC_RS02890	glutamate-5-semialdehyde dehydrogenase	1.079	0.109832	0.626551	0.999078	no	up	mRNA	90.02	82.88	119.62	88.45	93.78	107.88	97.5067	96.7033
AMUC_RS04355	hrpA	ATP-dependent RNA helicase HrpA	0.915	-0.128444	0.626557	0.999078	no	down	mRNA	24.29	34.91	20.23	24.9	18.94	23.13	26.4767	22.3233
AMUC_RS08555	AMUC_RS08555	hypothetical protein	0.92	-0.12011	0.62736	0.999078	no	down	mRNA	242.75	290.16	227.75	249.17	186.29	214.58	253.553	216.68
AMUC_RS02675	sufC	Fe-S cluster assembly ATPase SufC	0.95	-0.0737654	0.627633	0.999078	no	down	mRNA	427.79	419.42	461.57	350.49	374.63	415.24	436.26	380.12
AMUC_RS03035	AMUC_RS03035	ribonuclease HII	0.854	-0.227748	0.627934	0.999078	no	down	mRNA	46.62	68.5	61.54	76.29	44.56	21.94	58.8867	47.5967
AMUC_RS02505	AMUC_RS02505	sialate O-acetylesterase	0.929	-0.10672	0.628128	0.999078	no	down	mRNA	82.04	119.69	82.27	95.38	73.83	74.63	94.6667	81.28
AMUC_RS12305	AMUC_RS12305	hypothetical protein	1.207	0.271735	0.628155	0.999078	no	up	mRNA	10.5	20.61	18.25	18.34	13.8	23.08	16.4533	18.4067
sRNA0419			0.29	-1.78704	0.628246	0.999078	no	down	sRNA	0	0	1737.22	0	0	0	579.073	0
sRNA0060			0.29	-1.78704	0.628246	0.999078	no	down	sRNA	0	0	0	0	0	0	0	0
AMUC_RS11370	AMUC_RS11370	cytochrome b/b6 domain-containing protein	0.951	-0.0723985	0.628515	0.999078	no	down	mRNA	286.11	341.88	303.08	347.45	226.04	252.11	310.357	275.2
AMUC_RS06870	AMUC_RS06870	FKBP-type peptidyl-prolyl cis-trans isomerase	0.964	-0.0525495	0.628898	0.999078	no	down	mRNA	717.36	875.19	831.79	753.72	702.86	697.43	808.113	718.003
AMUC_RS02255	AMUC_RS02255	ABC transporter ATP-binding protein	0.935	-0.097542	0.628961	0.999078	no	down	mRNA	276.51	245.53	226.24	221.46	248.76	169.82	249.427	213.347
AMUC_RS04985	AMUC_RS04985	septal ring lytic transglycosylase RlpA family protein	0.912	-0.13355	0.628971	0.999078	no	down	mRNA	238.75	202.03	206.78	245.73	170.7	136.02	215.853	184.15
AMUC_RS00045	AMUC_RS00045	Nif3-like dinuclear metal center hexameric protein	0.81	-0.30419	0.629041	0.999078	no	down	mRNA	23.8	20.74	23.36	15.14	17.67	17.43	22.6333	16.7467
AMUC_RS02925	purL	phosphoribosylformylglycinamidine synthase subunit PurL	1.047	0.0660397	0.629113	0.999078	no	up	mRNA	128.61	144.89	140.53	131.05	135.25	130.94	138.01	132.413
AMUC_RS09485	AMUC_RS09485	VWA domain-containing protein	1.049	0.0695379	0.630032	0.999078	no	up	mRNA	305	328.81	328.58	357.71	306.82	269.63	320.797	311.387
AMUC_RS07545	AMUC_RS07545	hypothetical protein	0.954	-0.06794	0.630181	0.999078	no	down	mRNA	523.61	545.01	508.51	519.38	467.46	402.13	525.71	462.99
AMUC_RS06020	galE	UDP-glucose 4-epimerase GalE	0.964	-0.053334	0.630898	0.999078	no	down	mRNA	605.17	727.18	799.69	653.01	573.76	668.19	710.68	631.653
AMUC_RS00545	hemC	hydroxymethylbilane synthase	0.873	-0.196116	0.631243	0.999078	no	down	mRNA	44.06	49.66	24.88	21.77	38.59	32.3	39.5333	30.8867
AMUC_RS08135	AMUC_RS08135	DUF4391 domain-containing protein	1.141	0.189695	0.631494	0.999078	no	up	mRNA	69.01	49.79	99.25	79.77	81.78	68.8	72.6833	76.7833
AMUC_RS11410	hisC	histidinol-phosphate transaminase	1.038	0.0543724	0.631899	0.999078	no	up	mRNA	470.63	501.04	454.07	483.17	436.54	443.7	475.247	454.47
AMUC_RS12840	lepB	signal peptidase I	0.947	-0.0779611	0.631949	0.999078	no	down	mRNA	171.41	207.83	199.74	180.37	160.85	164.72	192.993	168.647
AMUC_RS10965	AMUC_RS10965	C-GCAxxG-C-C family protein	1.175	0.232504	0.631976	0.999078	no	up	mRNA	62.29	39.16	64.4	63.77	51.51	65.91	55.2833	60.3967
sRNA0101			1.226	0.294212	0.632086	0.999078	no	up	sRNA	0	0	0	0	0	0	0	0
AMUC_RS09450	AMUC_RS09450	aminotransferase class I/II-fold pyridoxal phosphate-dependent enzyme	0.947	-0.0779639	0.63215	0.999078	no	down	mRNA	226.02	195.15	231.54	209.27	198.28	162.59	217.57	190.047
AMUC_RS06635	AMUC_RS06635	MotA/TolQ/ExbB proton channel family protein	1.114	0.155349	0.63244	0.999078	no	up	mRNA	85.05	83.39	66.23	78.67	95.49	63.72	78.2233	79.2933
AMUC_RS07945	zupT	zinc transporter ZupT	0.855	-0.226634	0.632448	0.999078	no	down	mRNA	26.69	45.82	30.36	27.57	25.65	27.5	34.29	26.9067
AMUC_RS01010	AMUC_RS01010	S1C family serine protease	0.968	-0.0471103	0.632604	0.999078	no	down	mRNA	921.95	841.88	858.42	860.35	699.49	787.29	874.083	782.377
AMUC_RS03315	rsmI	16S rRNA (cytidine(1402)-2'-O)-methyltransferase	0.876	-0.190193	0.632767	0.999078	no	down	mRNA	52.81	49.19	76.34	68.01	38.5	41.34	59.4467	49.2833
AMUC_RS04275	AMUC_RS04275	hypothetical protein	1.059	0.0823802	0.632842	0.999078	no	up	mRNA	291.46	270.38	232.18	303.77	241.39	232.79	264.673	259.317
AMUC_RS05075	AMUC_RS05075	alpha-1%2C2-fucosyltransferase	0.845	-0.242451	0.6329	0.999078	no	down	mRNA	12.75	56.3	35.83	34.45	21.93	26.28	34.96	27.5533
AMUC_RS12680	AMUC_RS12680	CCA tRNA nucleotidyltransferase	0.911	-0.135166	0.632931	0.999078	no	down	mRNA	87.86	64.72	48.47	56.24	55.75	55.48	67.0167	55.8233
AMUC_RS09135	AMUC_RS09135	ATP-dependent DNA helicase	0.913	-0.131473	0.63303	0.999078	no	down	mRNA	46.83	37.65	41.65	35.67	43.31	25.99	42.0433	34.99
AMUC_RS03245	cmk	(d)CMP kinase	0.924	-0.114495	0.633283	0.999078	no	down	mRNA	162.12	247.75	197.98	198.06	171.53	149.56	202.617	173.05
AMUC_RS04635	AMUC_RS04635	aspartate:alanine antiporter	0.909	-0.138316	0.633988	0.999078	no	down	mRNA	40.11	55.83	67.04	61.56	31.05	46.88	54.3267	46.4967
AMUC_RS05120	AMUC_RS05120	MFS transporter	1.138	0.186336	0.634264	0.999078	no	up	mRNA	36.84	30.61	25.01	24.3	42.09	28.05	30.82	31.48
AMUC_RS05675	AMUC_RS05675	hypothetical protein	1.174	0.231167	0.635643	0.999078	no	up	mRNA	17.35	23.59	17.13	15.26	32.35	13.21	19.3567	20.2733
AMUC_RS11930	AMUC_RS11930	glycosyltransferase	1.255	0.327764	0.635867	0.999078	no	up	mRNA	6.87	10.12	15.17	6.55	15.63	14.17	10.72	12.1167
AMUC_RS08335	rseP	RIP metalloprotease RseP	0.956	-0.0649815	0.636305	0.999078	no	down	mRNA	266.52	224.21	262.93	224.75	224.89	212.47	251.22	220.703
AMUC_RS08700	AMUC_RS08700	hypothetical protein	0.741	-0.43238	0.636317	0.999078	no	down	mRNA	17.8	17.4	21.47	21.26	8.13	10.98	18.89	13.4567
AMUC_RS09300	AMUC_RS09300	UTP--glucose-1-phosphate uridylyltransferase	1.04	0.0561248	0.637017	0.999078	no	up	mRNA	304.05	349.72	348.34	340.57	315.45	303.86	334.037	319.96
AMUC_RS02515	AMUC_RS02515	DoxX family protein	0.913	-0.131622	0.637054	0.999078	no	down	mRNA	156.92	187.6	252.36	174.93	177.93	150.68	198.96	167.847
AMUC_RS06390	AMUC_RS06390	helicase c2	0.884	-0.177783	0.637878	0.999078	no	down	mRNA	27.56	23.47	19.89	14	23.37	18.95	23.64	18.7733
AMUC_RS03155	lpxK	tetraacyldisaccharide 4'-kinase	0.92	-0.120853	0.638202	0.999078	no	down	mRNA	91.8	72.41	78.49	76	75.72	53.37	80.9	68.3633
AMUC_RS09060	AMUC_RS09060	low molecular weight protein arginine phosphatase	1.199	0.26219	0.638484	0.999078	no	up	mRNA	52.65	66.87	42.37	85.6	28.92	69.3	53.9633	61.2733
AMUC_RS09290	AMUC_RS09290	peptide chain release factor-like protein	1.142	0.191078	0.638892	0.999078	no	up	mRNA	67.71	94.55	101.15	87.84	82.57	107.44	87.8033	92.6167
AMUC_RS05695	AMUC_RS05695	MFS transporter	0.897	-0.156729	0.639022	0.999078	no	down	mRNA	33.08	47.49	59.21	42.43	48.58	24.14	46.5933	38.3833
AMUC_RS02855	AMUC_RS02855	DUF308 domain-containing protein	0.96	-0.0588466	0.639226	0.999078	no	down	mRNA	1055.26	1013.31	947.14	981.39	782.57	917.78	1005.24	893.913
AMUC_RS08885	AMUC_RS08885	DUF4982 domain-containing protein	0.764	-0.388966	0.639314	0.999078	no	down	mRNA	7.54	9.52	1.73	5.13	5.22	2.66	6.26333	4.33667
AMUC_RS06990	pstB	phosphate ABC transporter ATP-binding protein PstB	0.714	-0.486972	0.639319	0.999078	no	down	mRNA	10.53	2.58	14.8	5.02	4.8	8.68	9.30333	6.16667
AMUC_RS11720	AMUC_RS11720	biotin--[acetyl-CoA-carboxylase] ligase	0.932	-0.100992	0.639453	0.999078	no	down	mRNA	175.29	164.84	177.38	146.56	142.88	154.36	172.503	147.933
AMUC_RS10340	polA	DNA polymerase I	1.063	0.0877236	0.639726	0.999078	no	up	mRNA	52.39	58.87	69.52	61.16	63.43	51.98	60.26	58.8567
AMUC_RS05730	AMUC_RS05730	glycosyltransferase	1.319	0.399151	0.640114	0.999078	no	up	mRNA	11.67	11.45	1.56	12.98	5.9	11.23	8.22667	10.0367
AMUC_RS00740	AMUC_RS00740	transposase	1.066	0.091764	0.640261	0.999078	no	up	mRNA	469.52	781.37	920.78	737.42	739.26	663.17	723.89	713.283
AMUC_RS00070	pgsA	CDP-diacylglycerol--glycerol-3-phosphate 3-phosphatidyltransferase	0.914	-0.129566	0.640378	0.999078	no	down	mRNA	154.24	154.53	155.66	157.54	111.3	127.02	154.81	131.953
AMUC_RS11365	AMUC_RS11365	nickel-dependent hydrogenase large subunit	1.031	0.0437966	0.640601	0.999078	no	up	mRNA	428.56	422.1	445.57	457.72	393.83	382.72	432.077	411.423
sRNA0221			0.603	-0.730595	0.640905	0.999078	no	down	sRNA	930.49	0	800.28	0	396.25	485.52	576.923	293.923
AMUC_RS09075	trpB	tryptophan synthase subunit beta	1.075	0.103748	0.641609	0.999078	no	up	mRNA	109.85	93.99	138.53	148.05	97.06	99.65	114.123	114.92
AMUC_RS00185	proS	proline--tRNA ligase	0.947	-0.0779099	0.641713	0.999078	no	down	mRNA	205.85	163.69	228.06	225.28	163.35	139.47	199.2	176.033
AMUC_RS07470	AMUC_RS07470	HypC/HybG/HupF family hydrogenase formation chaperone	0.88	-0.184463	0.642326	0.999078	no	down	mRNA	262.81	166.22	378.72	252.82	190.09	224.66	269.25	222.523
AMUC_RS11650	AMUC_RS11650	beta-N-acetylglucosaminidase domain-containing protein	0.961	-0.0580588	0.642452	0.999078	no	down	mRNA	146.14	146.76	167.19	159.52	132.31	117.47	153.363	136.433
AMUC_RS12125	AMUC_RS12125	LicD family protein	0.661	-0.597762	0.643637	0.999078	no	down	mRNA	5.63	5.51	9.04	0	6.84	4.64	6.72667	3.82667
AMUC_RS01915	AMUC_RS01915	thioredoxin family protein	0.968	-0.046232	0.643855	0.999078	no	down	mRNA	297.9	320.03	372.77	332.82	286.87	267.42	330.233	295.703
AMUC_RS08155	AMUC_RS08155	prepilin-type N-terminal cleavage/methylation domain-containing protein	1.084	0.115847	0.644107	0.999078	no	up	mRNA	98.69	89.69	82.14	104.52	86.47	79.86	90.1733	90.2833
AMUC_RS08225	AMUC_RS08225	autotransporter-associated beta strand repeat-containing protein	1.039	0.0551446	0.644472	0.999078	no	up	mRNA	66.13	58.71	55.38	65.04	48.81	59.3	60.0733	57.7167
AMUC_RS07080	AMUC_RS07080	translation initiation factor IF-1	0.812	-0.300303	0.644569	0.999078	no	down	mRNA	78.92	53.79	95.45	83.24	77.4	12.96	76.0533	57.8667
AMUC_RS04465	AMUC_RS04465	hypothetical protein	0.832	-0.265774	0.644594	0.999078	no	down	mRNA	44.96	28.52	16.99	30.27	16.06	23.97	30.1567	23.4333
AMUC_RS10560	AMUC_RS10560	sel1 repeat family protein	0.94	-0.0899315	0.645239	0.999078	no	down	mRNA	159.61	146.1	159.76	148.71	128.36	127.16	155.157	134.743
AMUC_RS12190	AMUC_RS12190	DUF805 domain-containing protein	0.688	-0.540301	0.645384	0.999078	no	down	mRNA	3.54	13.88	14.23	3.38	2.16	14.59	10.55	6.71
AMUC_RS02265	AMUC_RS02265	hypothetical protein	1.126	0.171651	0.645455	0.999078	no	up	mRNA	54.5	65.96	113.34	70.38	89.67	81.87	77.9333	80.64
AMUC_RS12715	AMUC_RS12715	hypothetical protein	1.151	0.202822	0.645887	0.999078	no	up	mRNA	23.39	24.5	26.28	40.12	18.91	21.86	24.7233	26.9633
AMUC_RS00390	AMUC_RS00390	ATP/GTP-binding protein	1.064	0.0900066	0.645994	0.999078	no	up	mRNA	155.3	146.84	191.54	166.09	172.35	145.22	164.56	161.22
AMUC_RS10850	AMUC_RS10850	pyruvate carboxylase subunit B	1.034	0.0478586	0.646672	0.999078	no	up	mRNA	403.28	497.87	483.83	460.76	414.18	444.2	461.66	439.713
AMUC_RS02345	ribH	6%2C7-dimethyl-8-ribityllumazine synthase	0.853	-0.229763	0.646703	0.999078	no	down	mRNA	71.74	84.16	65.4	77.72	26.24	74.77	73.7667	59.5767
AMUC_RS06395	AMUC_RS06395	energy-coupling factor ABC transporter ATP-binding protein	1.084	0.116658	0.64681	0.999078	no	up	mRNA	126.04	139.34	124.91	148.38	107.52	137.01	130.097	130.97
AMUC_RS03995	guaA	glutamine-hydrolyzing GMP synthase	0.934	-0.0979879	0.647145	0.999078	no	down	mRNA	79.53	94.95	90.31	82.76	71.92	73.68	88.2633	76.12
AMUC_RS06355	AMUC_RS06355	2-enoyl thioester reductase domain-containing protein	0.958	-0.062304	0.647425	0.999078	no	down	mRNA	537.64	632.36	506.33	645.73	435.71	414.45	558.777	498.63
AMUC_RS06500	aroB	3-dehydroquinate synthase	1.043	0.061163	0.647792	0.999078	no	up	mRNA	438.6	371.21	371.4	460.8	335.13	348.84	393.737	381.59
AMUC_RS12120	AMUC_RS12120	NAD/NADP-dependent octopine/nopaline dehydrogenase family protein	0.798	-0.325915	0.647864	0.999078	no	down	mRNA	11.22	18.35	10.5	8.91	13.61	6.16	13.3567	9.56
AMUC_RS04650	AMUC_RS04650	SLC13 family permease	0.956	-0.0652184	0.647889	0.999078	no	down	mRNA	204.85	199.24	208.3	194.12	199.3	144.24	204.13	179.22
AMUC_RS06825	AMUC_RS06825	hypothetical protein	1.359	0.442558	0.648471	0.999078	no	up	mRNA	2.41	8.34	8.99	10.13	10.32	3.67	6.58	8.04
AMUC_RS02285	gmhA	D-sedoheptulose 7-phosphate isomerase	0.89	-0.167993	0.649073	0.999078	no	down	mRNA	148.36	110.81	69.04	96.95	87.94	83.57	109.403	89.4867
AMUC_RS08505	AMUC_RS08505	adenylyltransferase/cytidyltransferase family protein	1.049	0.0684076	0.649769	0.999078	no	up	mRNA	282.7	345.65	300.23	303.3	254.6	339.19	309.527	299.03
AMUC_RS00585	AMUC_RS00585	RsmB/NOP family class I SAM-dependent RNA methyltransferase	0.94	-0.0885471	0.649855	0.999078	no	down	mRNA	166.01	197.08	223.75	175.86	150.49	184.17	195.613	170.173
AMUC_RS03495	AMUC_RS03495	hypothetical protein	1.452	0.538223	0.650138	0.999078	no	up	mRNA	5.63	8.27	2.26	10.74	8.55	2.32	5.38667	7.20333
AMUC_RS06010	AMUC_RS06010	terpene cyclase/mutase family protein	0.963	-0.0536449	0.650228	0.999078	no	down	mRNA	301.77	315.18	359.19	306.89	280.84	279.64	325.38	289.123
sRNA0263			0.831	-0.267712	0.650895	0.999078	no	down	sRNA	273.73	294.49	532.14	166.47	385.74	276.29	366.787	276.167
AMUC_RS11945	AMUC_RS11945	sulfatase-like hydrolase/transferase	1.07	0.097884	0.651218	0.999078	no	up	mRNA	26.27	28.22	32.73	30.39	32.29	23.02	29.0733	28.5667
sRNA0231			0.73	-0.45398	0.651547	0.999078	no	down	sRNA	332.05	315.37	164.91	0	251.43	264.86	270.777	172.097
AMUC_RS03965	AMUC_RS03965	glycosyltransferase	0.789	-0.341601	0.652043	0.999078	no	down	mRNA	13.21	11.12	10.61	14.4	5.73	6.23	11.6467	8.78667
AMUC_RS10670	AMUC_RS10670	MFS transporter	0.966	-0.0503402	0.652348	0.999078	no	down	mRNA	472.96	453.88	408.74	444.16	362.83	384.51	445.193	397.167
AMUC_RS02260	AMUC_RS02260	ABC transporter substrate-binding protein	1.027	0.0382538	0.652464	0.999078	no	up	mRNA	921.13	887.55	931.54	960.47	835.89	802.98	913.407	866.447
sRNA0072			1.33	0.411339	0.653133	0.999078	no	up	sRNA	2457.57	1546.94	355.78	1232.99	2098.06	1924.3	1453.43	1751.78
AMUC_RS02375	AMUC_RS02375	isoprenylcysteine carboxylmethyltransferase family protein	0.835	-0.259395	0.653335	0.999078	no	down	mRNA	12.64	32.23	38.57	21.7	19.96	22.92	27.8133	21.5267
AMUC_RS01250	AMUC_RS01250	sel1 repeat family protein	0.923	-0.115594	0.653571	0.999078	no	down	mRNA	116.3	82.33	99.47	87.23	85.59	80.17	99.3667	84.33
AMUC_RS05350	AMUC_RS05350	ATP-binding cassette domain-containing protein	0.921	-0.118625	0.653594	0.999078	no	down	mRNA	52.27	51.35	60.57	50.9	42.23	46.95	54.73	46.6933
AMUC_RS03675	AMUC_RS03675	hypothetical protein	0.88	-0.184494	0.653655	0.999078	no	down	mRNA	75.74	65.67	46.8	66.71	53.11	33.6	62.7367	51.14
AMUC_RS08175	AMUC_RS08175	hypothetical protein	1.408	0.493642	0.653908	0.999078	no	up	mRNA	0	6.4	10.47	8.29	11.87	1.79	5.62333	7.31667
AMUC_RS02860	AMUC_RS02860	HesA/MoeB/ThiF family protein	1.05	0.0700399	0.654055	0.999078	no	up	mRNA	344.85	429.63	447.67	487.23	335.45	373.92	407.383	398.867
sRNA0046			1.117	0.159181	0.65412	0.999078	no	up	sRNA	111.26	171.49	212.12	246.56	164.54	110.74	164.957	173.947
AMUC_RS04375	AMUC_RS04375	hypothetical protein	0.936	-0.0960782	0.654228	0.999078	no	down	mRNA	149.63	131.32	122.91	125.83	123.85	97.25	134.62	115.643
AMUC_RS01255	AMUC_RS01255	hypothetical protein	1.069	0.0960262	0.654509	0.999078	no	up	mRNA	172.45	241.07	240.69	191.5	218.16	230.6	218.07	213.42
AMUC_RS11980	lgt	prolipoprotein diacylglyceryl transferase	0.907	-0.14095	0.655154	0.999078	no	down	mRNA	64.03	55.67	64.61	64.52	48.83	42.24	61.4367	51.8633
AMUC_RS08145	AMUC_RS08145	DEAD/DEAH box helicase family protein	1.044	0.062201	0.655846	0.999078	no	up	mRNA	93.12	94.94	104.17	102.87	93.59	84.9	97.41	93.7867
AMUC_RS09250	AMUC_RS09250	hypothetical protein	1.047	0.0663003	0.655918	0.999078	no	up	mRNA	154.69	198.51	184.86	209.47	167.65	144.97	179.353	174.03
AMUC_RS07115	AMUC_RS07115	PEP-CTERM sorting domain-containing protein	0.954	-0.0673743	0.656138	0.999078	no	down	mRNA	342.12	311.79	354.4	336.74	293.41	260.17	336.103	296.773
AMUC_RS05685	AMUC_RS05685	hypothetical protein	1.102	0.139985	0.656184	0.999078	no	up	mRNA	166.42	173.7	212.49	258.07	164.72	151.01	184.203	191.267
AMUC_RS12660	AMUC_RS12660	glycosyltransferase	1.163	0.217544	0.656284	0.999078	no	up	mRNA	12.17	11.04	10.51	14.26	11.91	10.04	11.24	12.07
sRNA0134			1.571	0.651622	0.656396	0.999078	no	up	sRNA	0	0	0	0	0	0	0	0
AMUC_RS09455	AMUC_RS09455	CPBP family intramembrane metalloprotease	1.101	0.138296	0.656763	0.999078	no	up	mRNA	99.43	97.48	65.14	97.34	77.88	90.56	87.35	88.5933
AMUC_RS01505	ybeY	rRNA maturation RNase YbeY	0.928	-0.107091	0.657152	0.999078	no	down	mRNA	228.23	235.1	222.1	198.88	180.41	207.67	228.477	195.653
AMUC_RS01495	AMUC_RS01495	helix-turn-helix domain-containing protein	0.526	-0.925524	0.657303	0.999078	no	down	mRNA	0	3.39	8.33	0	0	5.69	3.90667	1.89667
AMUC_RS09905	AMUC_RS09905	extracellular solute-binding protein	0.934	-0.0980788	0.657785	0.999078	no	down	mRNA	51.95	59.03	61.84	61.83	41.29	47.55	57.6067	50.2233
AMUC_RS00280	AMUC_RS00280	MATE family efflux transporter	0.877	-0.189811	0.658007	0.999078	no	down	mRNA	26.25	23.33	19.06	19.06	16.67	19.59	22.88	18.44
AMUC_RS03690	AMUC_RS03690	hypothetical protein	1.055	0.0766761	0.658617	0.999078	no	up	mRNA	209.25	296.78	244.47	260.72	218.76	251.06	250.167	243.513
AMUC_RS01680	rpsQ	30S ribosomal protein S17	0.909	-0.138277	0.658724	0.999078	no	down	mRNA	347.37	288.53	259.68	243.86	228.7	278.18	298.527	250.247
AMUC_RS11090	AMUC_RS11090	polysaccharide biosynthesis/export family protein	1.053	0.0739793	0.659105	0.999078	no	up	mRNA	224.47	268.01	329.79	298.81	249.33	254.86	274.09	267.667
AMUC_RS09940	AMUC_RS09940	formate--tetrahydrofolate ligase	1.047	0.0666072	0.659239	0.999078	no	up	mRNA	157.23	172.51	168.49	172.73	145.33	163.78	166.077	160.613
AMUC_RS10265	AMUC_RS10265	family 20 glycosylhydrolase	1.078	0.10881	0.660063	0.999078	no	up	mRNA	48.9	40.8	51.8	46.57	48.61	44.91	47.1667	46.6967
AMUC_RS03770	AMUC_RS03770	hypothetical protein	0.921	-0.118208	0.660151	0.999078	no	down	mRNA	60.07	107.1	105.29	103.95	62.31	69.09	90.82	78.45
AMUC_RS08125	AMUC_RS08125	endonuclease/exonuclease/phosphatase family protein	0.949	-0.0749573	0.660369	0.999078	no	down	mRNA	265.14	209.25	255.93	266.37	204.29	174.3	243.44	214.987
AMUC_RS03765	AMUC_RS03765	hypothetical protein	0.909	-0.136941	0.66079	0.999078	no	down	mRNA	142.19	145.37	81.94	97.34	97.71	112.04	123.167	102.363
AMUC_RS02955	AMUC_RS02955	rod shape-determining protein	1.034	0.0478666	0.661226	0.999078	no	up	mRNA	447.32	455.14	454.56	441.64	450.47	395.6	452.34	429.237
AMUC_RS03330	hisI	phosphoribosyl-AMP cyclohydrolase	1.056	0.0781974	0.661439	0.999078	no	up	mRNA	611.86	667.73	492.13	643.79	477.12	612.76	590.573	577.89
AMUC_RS09170	AMUC_RS09170	hypothetical protein	1.115	0.156982	0.662088	0.999078	no	up	mRNA	17.65	24.08	26.74	26.14	21.97	22.65	22.8233	23.5867
AMUC_RS00800	AMUC_RS00800	hypothetical protein	1.072	0.100547	0.662093	0.999078	no	up	mRNA	91.86	87.08	96.59	105.65	83.55	84.89	91.8433	91.3633
AMUC_RS00165	AMUC_RS00165	aminoglycoside phosphotransferase family protein	0.949	-0.0761819	0.662274	0.999078	no	down	mRNA	197.19	244.07	198.16	173.23	196.55	183.81	213.14	184.53
sRNA0327			0.721	-0.472075	0.662279	0.999078	no	down	sRNA	1530.27	206.01	558.13	216.54	557.23	685.63	764.803	486.467
sRNA0259			0.806	-0.311349	0.662328	0.999078	no	down	sRNA	167.07	160.47	174.94	69.42	178.49	116.31	167.493	121.407
AMUC_RS05065	AMUC_RS05065	SGNH/GDSL hydrolase family protein	0.905	-0.144549	0.662365	0.999078	no	down	mRNA	50.18	39.7	41.38	38.52	41.4	28.74	43.7533	36.22
AMUC_RS11185	AMUC_RS11185	polysaccharide biosynthesis protein	1.173	0.230163	0.663278	0.999078	no	up	mRNA	17.13	9.62	11.78	16.32	13.35	12.11	12.8433	13.9267
AMUC_RS06380	ispE	4-(cytidine 5'-diphospho)-2-C-methyl-D-erythritol kinase	0.867	-0.205808	0.663477	0.999078	no	down	mRNA	64.56	16.42	53.76	36.49	37.75	33.5	44.9133	35.9133
AMUC_RS09720	AMUC_RS09720	class I SAM-dependent rRNA methyltransferase	0.906	-0.143119	0.663808	0.999078	no	down	mRNA	53.8	49.62	48.41	40.39	37.57	48.4	50.61	42.12
AMUC_RS10765	AMUC_RS10765	beta-N-acetylhexosaminidase	0.935	-0.0974705	0.665112	0.999078	no	down	mRNA	79.09	99.69	97.3	77.86	89.48	68.5	92.0267	78.6133
sRNA0396			0.727	-0.460632	0.665538	0.999078	no	down	sRNA	367.72	463.3	308.33	361.75	233.32	193.59	379.783	262.887
AMUC_RS00615	AMUC_RS00615	efflux transporter outer membrane subunit	0.97	-0.0441025	0.6657	0.999078	no	down	mRNA	408.3	451.52	473.13	411.68	381.24	397.85	444.317	396.923
AMUC_RS12045	AMUC_RS12045	replicative DNA helicase	1.226	0.293789	0.666675	0.999078	no	up	mRNA	11.62	11.41	6.99	15.23	14.97	3.59	10.0067	11.2633
AMUC_RS01595	rnhC	ribonuclease HIII	1.098	0.134844	0.666855	0.999078	no	up	mRNA	63.2	74.83	75.23	85.19	80.69	50.3	71.0867	72.06
AMUC_RS01615	AMUC_RS01615	hypothetical protein	1.031	0.0435887	0.666943	0.999078	no	up	mRNA	732.56	781.19	866.43	764.91	734.67	759.53	793.393	753.037
AMUC_RS09575	AMUC_RS09575	S24/S26 family peptidase	1.07	0.0979454	0.667246	0.999078	no	up	mRNA	147.28	154.37	165.17	193.76	140.34	131.84	155.607	155.313
AMUC_RS12235	AMUC_RS12235	glycosyltransferase	0.846	-0.241527	0.667259	0.999078	no	down	mRNA	19.15	16.91	29.2	10.95	18.59	20.53	21.7533	16.69
AMUC_RS07395	AMUC_RS07395	SDR family oxidoreductase	1.187	0.247699	0.667357	0.999078	no	up	mRNA	13.12	32.12	52.7	53.21	27.92	29.71	32.6467	36.9467
sRNA0414			0.759	-0.398226	0.668595	0.999078	no	down	sRNA	5629.3	8546.36	3051.04	1161.42	8728.35	1782.79	5742.23	3890.85
AMUC_RS06650	AMUC_RS06650	transglycosylase domain-containing protein	0.928	-0.108232	0.669471	0.999078	no	down	mRNA	67.21	56.89	49.76	47.27	45.1	55.44	57.9533	49.27
AMUC_RS10380	AMUC_RS10380	NAD(P)-dependent oxidoreductase	1.085	0.117129	0.669709	0.999078	no	up	mRNA	91.1	100.81	99.41	120.29	97.86	75.09	97.1067	97.7467
AMUC_RS09325	AMUC_RS09325	Gfo/Idh/MocA family oxidoreductase	0.914	-0.129593	0.670211	0.999078	no	down	mRNA	43.5	46.85	64.17	45.45	43.37	41.66	51.5067	43.4933
AMUC_RS02905	tkt	transketolase	0.973	-0.0397378	0.670442	0.999078	no	down	mRNA	431.07	488.51	446.53	412.26	396.62	411.64	455.37	406.84
AMUC_RS12355	AMUC_RS12355	RHS repeat-associated core domain-containing protein	1.193	0.254346	0.670662	0.999078	no	up	mRNA	24.95	14.28	15.02	23.79	25.24	10.28	18.0833	19.77
AMUC_RS05255	dtd	D-tyrosyl-tRNA(Tyr) deacylase	0.896	-0.15917	0.670825	0.999078	no	down	mRNA	170.04	98.63	136.83	96.56	113.5	122.39	135.167	110.817
AMUC_RS04920	AMUC_RS04920	MFS transporter	0.927	-0.109924	0.670943	0.999078	no	down	mRNA	100.04	79.17	94.65	113.82	71.51	52.95	91.2867	79.4267
AMUC_RS07345	AMUC_RS07345	ABC transporter permease	0.941	-0.0877192	0.671034	0.999078	no	down	mRNA	126.95	141.68	145.14	114.36	118.13	124.75	137.923	119.08
AMUC_RS10195	AMUC_RS10195	hypothetical protein	1.126	0.171779	0.671295	0.999078	no	up	mRNA	32.88	20.54	28.78	29.9	27.18	28.35	27.4	28.4767
AMUC_RS11250	AMUC_RS11250	DUF6288 domain-containing protein	1.035	0.0494421	0.671353	0.999078	no	up	mRNA	106.15	98.81	112.07	108.75	101.5	91.95	105.677	100.733
AMUC_RS11625	AMUC_RS11625	hypothetical protein	1.116	0.158622	0.672422	0.999078	no	up	mRNA	35.01	52.54	61.17	70.68	52.49	32.26	49.5733	51.81
AMUC_RS10305	AMUC_RS10305	iron chelate uptake ABC transporter family permease subunit	1.215	0.281285	0.67275	0.999078	no	up	mRNA	20.57	6.05	16.51	25.49	12.48	11.87	14.3767	16.6133
AMUC_RS06465	recG	ATP-dependent DNA helicase RecG	1.076	0.105876	0.673131	0.999078	no	up	mRNA	41.25	48.15	49.63	58.93	34.35	46.8	46.3433	46.6933
AMUC_RS04965	AMUC_RS04965	hypothetical protein	1.066	0.0917697	0.673154	0.999078	no	up	mRNA	140.99	109.25	156.34	125.55	130.55	142.25	135.527	132.783
AMUC_RS11890	AMUC_RS11890	glycoside hydrolase family 88 protein	0.924	-0.113951	0.673258	0.999078	no	down	mRNA	35.02	38.63	28.65	34.02	29.42	23.59	34.1	29.01
AMUC_RS01510	AMUC_RS01510	HDIG domain-containing protein	1.078	0.107928	0.67338	0.999078	no	up	mRNA	59.07	48.71	49.92	51.24	59.43	44.38	52.5667	51.6833
AMUC_RS08840	AMUC_RS08840	hypothetical protein	1.049	0.0691438	0.673525	0.999078	no	up	mRNA	395.09	359.14	420.24	506.66	325.81	321.27	391.49	384.58
AMUC_RS06860	AMUC_RS06860	aminopeptidase	0.942	-0.0862627	0.675857	0.999078	no	down	mRNA	194.8	148.14	253.52	185.66	199.04	133.13	198.82	172.61
AMUC_RS08625	AMUC_RS08625	polysaccharide deacetylase family protein	0.967	-0.0483316	0.676917	0.999078	no	down	mRNA	327.61	330.61	372.09	325.56	295.87	297.77	343.437	306.4
AMUC_RS11180	AMUC_RS11180	polysaccharide pyruvyl transferase family protein	0.783	-0.352054	0.67769	0.999078	no	down	mRNA	13.04	3.2	9.16	4.66	7.91	5.38	8.46667	5.98333
AMUC_RS02065	AMUC_RS02065	hypothetical protein	1.223	0.289924	0.67771	0.999078	no	up	mRNA	53.8	35.01	19.25	45.77	36.52	39.32	36.02	40.5367
AMUC_RS05700	AMUC_RS05700	hypothetical protein	0.953	-0.069829	0.67806	0.999078	no	down	mRNA	422.12	433	368.54	383.89	345.66	344.94	407.887	358.163
AMUC_RS01515	plsX	phosphate acyltransferase PlsX	1.072	0.100389	0.678136	0.999078	no	up	mRNA	131.46	146.71	93.95	127.02	95.03	145.51	124.04	122.52
AMUC_RS00395	AMUC_RS00395	GatB/YqeY domain-containing protein	1.044	0.0627034	0.679052	0.999078	no	up	mRNA	776.75	812.37	839.78	747.36	890.12	687.93	809.633	775.137
AMUC_RS03680	kdsA	3-deoxy-8-phosphooctulonate synthase	1.047	0.066438	0.67955	0.999078	no	up	mRNA	313.48	317.16	311.65	325.09	274.98	311.66	314.097	303.91
AMUC_RS07855	AMUC_RS07855	FAD-binding oxidoreductase	1.059	0.0831188	0.679714	0.999078	no	up	mRNA	152.91	157.95	97.3	151.96	120.64	126.12	136.053	132.907
AMUC_RS01440	dapA	4-hydroxy-tetrahydrodipicolinate synthase	0.966	-0.0500321	0.679838	0.999078	no	down	mRNA	604.96	597.86	545.96	596.39	497.03	468.64	582.927	520.687
AMUC_RS07725	AMUC_RS07725	rRNA pseudouridine synthase	0.935	-0.0964869	0.680279	0.999078	no	down	mRNA	167.9	191.43	235.42	157.31	172.57	181.07	198.25	170.317
AMUC_RS08500	murJ	murein biosynthesis integral membrane protein MurJ	1.081	0.112895	0.680605	0.999078	no	up	mRNA	39.4	59.81	51.72	52.31	47.74	50.22	50.31	50.09
AMUC_RS07075	AMUC_RS07075	hypothetical protein	0.962	-0.0566223	0.680867	0.999078	no	down	mRNA	210.53	250.54	218.12	214.3	196.1	190.53	226.397	200.31
AMUC_RS03810	AMUC_RS03810	YeiH family protein	1.157	0.210683	0.681094	0.999078	no	up	mRNA	20.15	16.18	27.93	17.46	28.89	21.14	21.42	22.4967
AMUC_RS07145	AMUC_RS07145	hypothetical protein	0.458	-1.12685	0.68111	0.999078	no	down	mRNA	45.45	0	0	22.02	0	0	15.15	7.34
AMUC_RS06645	AMUC_RS06645	tetratricopeptide repeat protein	1.047	0.0666136	0.681365	0.999078	no	up	mRNA	85.07	91.68	92.76	95.21	82.23	83.12	89.8367	86.8533
AMUC_RS07610	AMUC_RS07610	DEAD/DEAH box helicase	0.965	-0.0510037	0.681369	0.999078	no	down	mRNA	142.01	164.62	171.89	157.53	131.39	138.18	159.507	142.367
AMUC_RS02595	rsgA	ribosome small subunit-dependent GTPase A	0.954	-0.0683608	0.681888	0.999078	no	down	mRNA	220.72	251.67	207.11	207.12	177.1	212.8	226.5	199.007
AMUC_RS08790	AMUC_RS08790	4-hydroxy-3-methylbut-2-enyl diphosphate reductase	1.082	0.11353	0.683133	0.999078	no	up	mRNA	73.94	74.17	95.46	68.93	63.36	110.02	81.19	80.77
AMUC_RS07885	AMUC_RS07885	50S ribosomal protein L25	0.963	-0.05436	0.683764	0.999078	no	down	mRNA	658.21	717.83	648.65	597.28	573.74	622.28	674.897	597.767
AMUC_RS06185	AMUC_RS06185	serine/threonine protein kinase	1.088	0.121572	0.684069	0.999078	no	up	mRNA	31.16	20.17	32.92	33.29	28.53	23.2	28.0833	28.34
AMUC_RS02810	AMUC_RS02810	hypothetical protein	0.97	-0.0432832	0.684337	0.999078	no	down	mRNA	253.88	275.66	302.51	277.05	246.46	222.1	277.35	248.537
AMUC_RS12720	AMUC_RS12720	hypothetical protein	0.528	-0.92239	0.684648	0.999078	no	down	mRNA	13.5	0	5.44	0	8.26	0	6.31333	2.75333
AMUC_RS10505	AMUC_RS10505	TIGR02206 family membrane protein	0.902	-0.148606	0.685087	0.999078	no	down	mRNA	78.26	71.43	54.18	64.36	54.1	51.14	67.9567	56.5333
AMUC_RS09285	coaD	pantetheine-phosphate adenylyltransferase	0.947	-0.078658	0.685504	0.999078	no	down	mRNA	351.54	359.66	353.24	301.44	308.9	315.72	354.813	308.687
AMUC_RS08070	fabD	ACP S-malonyltransferase	0.954	-0.0684633	0.685546	0.999078	no	down	mRNA	250.26	262.45	268.46	269.47	199.03	224.08	260.39	230.86
AMUC_RS03595	AMUC_RS03595	D-alanine--D-alanine ligase	0.915	-0.128552	0.685883	0.999078	no	down	mRNA	77.79	80.34	77.23	72.21	42.24	86.07	78.4533	66.84
AMUC_RS06690	gmd	GDP-mannose 4%2C6-dehydratase	1.065	0.0912942	0.686339	0.999078	no	up	mRNA	102.57	92.96	98.77	90.22	96.64	100.2	98.1	95.6867
AMUC_RS07770	AMUC_RS07770	YkgJ family cysteine cluster protein	1.096	0.132017	0.686809	0.999078	no	up	mRNA	131.77	128.88	116.55	163.68	107.04	115.68	125.733	128.8
sRNA0308			1.209	0.273493	0.687459	0.999078	no	up	sRNA	482.82	731.58	563.8	568.75	795.03	612.37	592.733	658.717
AMUC_RS07370	pssA	CDP-diacylglycerol--serine O-phosphatidyltransferase	1.131	0.178022	0.68778	0.999078	no	up	mRNA	55.91	47.98	29.93	73.31	24.04	46.08	44.6067	47.81
AMUC_RS05015	rplR	50S ribosomal protein L18	0.86	-0.217057	0.688147	0.999078	no	down	mRNA	61.96	80.55	94.29	72.55	50.55	67.89	78.9333	63.6633
AMUC_RS08615	nuoD	NADH dehydrogenase (quinone) subunit D	0.969	-0.0461671	0.688505	0.999078	no	down	mRNA	408.26	446.56	528.72	459.09	395.83	384.96	461.18	413.293
AMUC_RS10600	AMUC_RS10600	hypothetical protein	1.11	0.150982	0.689072	0.999078	no	up	mRNA	60.58	59.35	87.09	85.2	73.67	55.15	69.0067	71.34
AMUC_RS01345	AMUC_RS01345	twin-arginine translocase TatA/TatE family subunit	1.046	0.0644212	0.689298	0.999078	no	up	mRNA	1191.95	885.44	1074.74	1120.99	926.24	1015.77	1050.71	1021
sRNA0067			0.893	-0.163486	0.689487	0.999078	no	down	sRNA	147.07	241.28	222.55	123.55	220.17	150.83	203.633	164.85
AMUC_RS04350	AMUC_RS04350	TrkA family potassium uptake protein	0.897	-0.156412	0.689554	0.999078	no	down	mRNA	47.43	58.14	49.51	54.28	41.76	33.23	51.6933	43.09
AMUC_RS03030	AMUC_RS03030	YraN family protein	1.119	0.162315	0.690146	0.999078	no	up	mRNA	134.23	91.16	93.96	111.69	106.94	110.37	106.45	109.667
AMUC_RS12705	AMUC_RS12705	hypothetical protein	0.854	-0.227004	0.690516	0.999078	no	down	mRNA	70.19	20.2	63.07	27.61	37.72	54.38	51.1533	39.9033
AMUC_RS08170	AMUC_RS08170	sodium-translocating pyrophosphatase	1.081	0.112684	0.690927	0.999078	no	up	mRNA	34.43	27.39	31.56	34.35	29.78	29.08	31.1267	31.07
AMUC_RS01055	AMUC_RS01055	DUF3784 domain-containing protein	0.795	-0.330196	0.6915	0.999078	no	down	mRNA	27.32	39.96	33.01	26.17	25.07	22.45	33.43	24.5633
AMUC_RS06235	AMUC_RS06235	ABC transporter ATP-binding protein	0.813	-0.298662	0.691672	0.999078	no	down	mRNA	13.71	13.45	9.43	5.6	8.32	12.92	12.1967	8.94667
AMUC_RS01880	AMUC_RS01880	TonB-dependent receptor	0.953	-0.068699	0.692586	0.999078	no	down	mRNA	82.97	83.84	100.13	91.56	71.84	72.94	88.98	78.78
AMUC_RS02990	AMUC_RS02990	biopolymer transporter ExbD	0.952	-0.071013	0.69283	0.999078	no	down	mRNA	423.75	440.94	420.38	481.24	348.55	311.19	428.357	380.327
AMUC_RS03350	carB	carbamoyl-phosphate synthase large subunit	0.969	-0.0453629	0.693306	0.999078	no	down	mRNA	161.31	179.49	180.91	166.01	134.9	165.94	173.903	155.617
AMUC_RS01560	AMUC_RS01560	tyrosine recombinase XerC	1.031	0.0446115	0.693967	0.999078	no	up	mRNA	618.02	550.66	599.06	585.22	548.56	545.85	589.247	559.877
AMUC_RS05980	thiH	2-iminoacetate synthase ThiH	1.075	0.103952	0.694563	0.999078	no	up	mRNA	85.1	104.43	61.72	101.37	70.46	78.27	83.75	83.3667
AMUC_RS00955	AMUC_RS00955	type IV pilus twitching motility protein PilT	0.925	-0.11317	0.69471	0.999078	no	down	mRNA	57.03	75.22	104.42	74.74	69.18	58.78	78.89	67.5667
AMUC_RS02565	AMUC_RS02565	tetratricopeptide repeat protein	1.045	0.0630021	0.695271	0.999078	no	up	mRNA	107.97	88.23	95.79	95.09	83.34	102.46	97.33	93.63
AMUC_RS07685	AMUC_RS07685	UDP-glucose/GDP-mannose dehydrogenase family protein	0.938	-0.0920648	0.695525	0.999078	no	down	mRNA	100.85	74.98	131.78	91.97	93.44	80.79	102.537	88.7333
AMUC_RS09830	thiC	phosphomethylpyrimidine synthase ThiC	0.963	-0.0546388	0.695683	0.999078	no	down	mRNA	152.39	170.63	165.93	148.64	140.96	143.25	162.983	144.283
AMUC_RS11710	AMUC_RS11710	DUF1573 domain-containing protein	0.907	-0.1401	0.695856	0.999078	no	down	mRNA	78.55	95.42	78.24	65.97	59.21	85.41	84.07	70.1967
AMUC_RS07630	AMUC_RS07630	hypothetical protein	1.028	0.0398005	0.696436	0.999078	no	up	mRNA	630.46	651.42	770.86	663.7	607.24	674.19	684.247	648.377
sRNA0260			0.472	-1.08166	0.696454	0.999078	no	down	sRNA	0	1122.4	0	0	0	465.7	374.133	155.233
AMUC_RS09640	AMUC_RS09640	aldo/keto reductase	0.91	-0.135988	0.69664	0.999078	no	down	mRNA	71.73	43.47	77.91	74.43	47.38	43.48	64.37	55.0967
AMUC_RS12215	AMUC_RS12215	transposase	0.93	-0.10448	0.697869	0.999078	no	down	mRNA	103.45	76.62	94.01	83.73	81.72	69.2	91.36	78.2167
AMUC_RS09465	AMUC_RS09465	glycine--tRNA ligase	1.04	0.0561954	0.698073	0.999078	no	up	mRNA	228.75	236.3	203.38	240.37	227.92	171.19	222.81	213.16
AMUC_RS02425	rpsM	30S ribosomal protein S13	1.047	0.0660835	0.698157	0.999078	no	up	mRNA	683.17	790.29	900.97	756.92	798.93	737.56	791.477	764.47
AMUC_RS09875	AMUC_RS09875	multicopper oxidase domain-containing protein	1.057	0.0798059	0.699008	0.999078	no	up	mRNA	69.67	84.63	86.93	102.3	73.85	61.47	80.41	79.2067
AMUC_RS02465	gcvH	glycine cleavage system protein GcvH	1.054	0.0757701	0.699036	0.999078	no	up	mRNA	534.68	953.98	1029.3	955.28	713.75	803.87	839.32	824.3
AMUC_RS09680	AMUC_RS09680	hypothetical protein	1.377	0.461597	0.699314	0.999078	no	up	mRNA	10.83	5.29	13.07	15.54	13.22	8.91	9.73	12.5567
AMUC_RS02910	AMUC_RS02910	GreA/GreB family elongation factor	0.957	-0.0627137	0.699687	0.999078	no	down	mRNA	130.19	140.72	126.92	123.99	104.95	122.28	132.61	117.073
AMUC_RS05860	lipA	lipoyl synthase	0.927	-0.109236	0.699868	0.999078	no	down	mRNA	71.08	120.12	85.58	69.64	82.66	81.38	92.26	77.8933
AMUC_RS08315	AMUC_RS08315	hypothetical protein	1.273	0.347706	0.699899	0.999078	no	up	mRNA	32.98	6.43	31.87	18.95	36.3	27.1	23.76	27.45
AMUC_RS04440	AMUC_RS04440	discoidin domain-containing protein	1.03	0.0424597	0.700673	0.999078	no	up	mRNA	145.31	171.47	142.36	165.99	138.78	131.54	153.047	145.437
AMUC_RS09350	AMUC_RS09350	alpha amylase C-terminal domain-containing protein	1.032	0.0450373	0.701123	0.999078	no	up	mRNA	253.01	274.3	261.42	303.53	241.02	209.48	262.91	251.343
AMUC_RS00215	glsA	glutaminase A	1.036	0.0507114	0.701636	0.999078	no	up	mRNA	383.72	402.68	433.21	404.95	358.62	402.6	406.537	388.723
AMUC_RS01815	AMUC_RS01815	hypothetical protein	0.804	-0.314519	0.701776	0.999078	no	down	mRNA	36.76	17.94	39.46	23.46	26.21	20.15	31.3867	23.2733
AMUC_RS03790	AMUC_RS03790	glycoside hydrolase family 43 protein	1.144	0.194701	0.701919	0.999078	no	up	mRNA	28.5	13.6	27.35	23.76	14.96	34.31	23.15	24.3433
AMUC_RS05470	AMUC_RS05470	hypothetical protein	1.041	0.0574733	0.701934	0.999078	no	up	mRNA	134.61	143.46	132.81	128.59	129.23	134.16	136.96	130.66
AMUC_RS07430	AMUC_RS07430	DUF2752 domain-containing protein	1.232	0.301417	0.70194	0.999078	no	up	mRNA	66.1	27.53	38.11	45.34	63.82	38.73	43.9133	49.2967
AMUC_RS03500	miaA	tRNA (adenosine(37)-N6)-dimethylallyltransferase MiaA	1.131	0.177876	0.702693	0.999078	no	up	mRNA	40.99	40.21	32.91	56.46	48.39	15.02	38.0367	39.9567
AMUC_RS08330	rplT	50S ribosomal protein L20	1.045	0.0632954	0.703486	0.999078	no	up	mRNA	716.11	570.75	608.82	660.46	613.43	555.71	631.893	609.867
AMUC_RS03310	AMUC_RS03310	endonuclease/exonuclease/phosphatase family protein	1.12	0.163766	0.703585	0.999078	no	up	mRNA	76.71	27.85	61.61	75.9	60.42	37.45	55.39	57.9233
AMUC_RS01475	AMUC_RS01475	hypothetical protein	1.016	0.0235889	0.703766	0.999078	no	up	mRNA	75504.2	74576.9	69356.6	81391.6	64905.4	61302.6	73145.9	69199.9
AMUC_RS10435	ybaK	Cys-tRNA(Pro) deacylase	1.263	0.337259	0.703873	0.999078	no	up	mRNA	18.82	36.79	3.78	22.48	11.47	34.84	19.7967	22.93
AMUC_RS02250	AMUC_RS02250	ABC transporter permease	0.924	-0.113636	0.704467	0.999078	no	down	mRNA	108.31	84.11	83.33	103.28	57.53	78.11	91.9167	79.64
AMUC_RS08970	cobS	adenosylcobinamide-GDP ribazoletransferase	0.593	-0.753199	0.704717	0.999078	no	down	mRNA	0	8.27	2.26	0	5.13	0	3.51	1.71
AMUC_RS02360	rlmN	23S rRNA (adenine(2503)-C(2))-methyltransferase RlmN	0.857	-0.223337	0.705187	0.999078	no	down	mRNA	9.05	37.31	20.34	25.88	8.78	19.4	22.2333	18.02
AMUC_RS01375	AMUC_RS01375	30S ribosomal protein S1	0.974	-0.0375529	0.705579	0.999078	no	down	mRNA	385.76	395.16	427.11	384.99	335.6	365.63	402.677	362.073
AMUC_RS01220	AMUC_RS01220	efflux RND transporter periplasmic adaptor subunit	1.025	0.036215	0.7059	0.999078	no	up	mRNA	630.09	664.03	708.7	657.21	620.78	613.67	667.607	630.553
AMUC_RS01995	AMUC_RS01995	hypothetical protein	0.885	-0.176008	0.706044	0.999078	no	down	mRNA	20.31	29.91	27.17	22.59	18.48	22.33	25.7967	21.1333
AMUC_RS01320	glgP	alpha-glucan family phosphorylase	1.024	0.033565	0.706192	0.999078	no	up	mRNA	612.72	688.42	786.24	730.29	641.78	601.63	695.793	657.9
sRNA0086			1.068	0.0944376	0.706333	0.999078	no	up	sRNA	324.27	374.09	256.3	299.03	306.14	329.65	318.22	311.607
AMUC_RS01830	AMUC_RS01830	DNA modification methylase	1.458	0.544382	0.706407	0.999078	no	up	mRNA	2.95	1.45	1.18	1.41	4.47	1.22	1.86	2.36667
AMUC_RS07150	AMUC_RS07150	hypothetical protein	0.746	-0.423566	0.706901	0.999078	no	down	mRNA	16.48	8.08	4.41	0	3.34	15.84	9.65667	6.39333
AMUC_RS04075	AMUC_RS04075	glycosyltransferase family 9 protein	0.937	-0.09454	0.707196	0.999078	no	down	mRNA	126.17	111.82	99.65	87.3	98.79	102.34	112.547	96.1433
AMUC_RS00680	AMUC_RS00680	agmatine deiminase family protein	0.929	-0.105986	0.70751	0.999078	no	down	mRNA	79.86	80.2	93.91	104.44	59.71	58.19	84.6567	74.1133
AMUC_RS12710	AMUC_RS12710	hypothetical protein	1.434	0.519957	0.707632	0.999078	no	up	mRNA	24.48	23.5	59.83	71.22	76.31	0	35.9367	49.1767
sRNA0030			2.767	1.4683	0.707703	0.999078	no	up	sRNA	0	0	0	0	0	0	0	0
sRNA0029			2.767	1.4683	0.707703	0.999078	no	up	sRNA	0	0	0	0	0	0	0	0
sRNA0045			2.767	1.4683	0.707703	0.999078	no	up	sRNA	0	0	0	0	0	0	0	0
sRNA0187			2.767	1.4683	0.707703	0.999078	no	up	sRNA	0	0	0	0	278.62	0	0	92.8733
sRNA0376			2.767	1.4683	0.707703	0.999078	no	up	sRNA	0	0	0	0	0	0	0	0
AMUC_RS02685	AMUC_RS02685	SufD family Fe-S cluster assembly protein	0.957	-0.0631054	0.708141	0.999078	no	down	mRNA	149.4	190.6	209.49	174.27	166.73	143.94	183.163	161.647
AMUC_RS05540	AMUC_RS05540	thioredoxin family protein	1.095	0.131296	0.708477	0.999078	no	up	mRNA	58.39	33.27	66.52	44.89	54.85	59.01	52.7267	52.9167
AMUC_RS04050	AMUC_RS04050	bifunctional oligoribonuclease/PAP phosphatase NrnA	0.969	-0.0452878	0.708616	0.999078	no	down	mRNA	616.67	589.88	510.6	598.97	489.81	450.67	572.383	513.15
AMUC_RS01695	rpsC	30S ribosomal protein S3	0.945	-0.0816574	0.708708	0.999078	no	down	mRNA	234.38	207.02	223.12	245.72	195.19	143.04	221.507	194.65
AMUC_RS05245	AMUC_RS05245	hypothetical protein	1.079	0.109301	0.708732	0.999078	no	up	mRNA	131.52	159.91	134.56	156.08	143.17	124.69	141.997	141.313
AMUC_RS01705	AMUC_RS01705	hypothetical protein	0.927	-0.108842	0.709049	0.999078	no	down	mRNA	156	127.88	91.13	127.19	105.13	88.8	125.003	107.04
AMUC_RS06595	radC	DNA repair protein RadC	1.151	0.203502	0.709442	0.999078	no	up	mRNA	36.04	16.31	33.4	31.74	23.58	36.55	28.5833	30.6233
AMUC_RS05305	AMUC_RS05305	hypothetical protein	1.069	0.0964418	0.709843	0.999078	no	up	mRNA	439.25	445.71	480.74	562.58	444	360.24	455.233	455.607
AMUC_RS12415	AMUC_RS12415	polymer-forming cytoskeletal protein	0.977	-0.0339448	0.710513	0.999078	no	down	mRNA	1708.24	2108.7	2127.9	2019.82	1698.81	1659.48	1981.61	1792.7
AMUC_RS02880	AMUC_RS02880	DoxX family protein	1.083	0.115	0.710544	0.999078	no	up	mRNA	174.67	141.44	164.6	167	176.54	135.49	160.237	159.677
AMUC_RS10955	lpxB	lipid-A-disaccharide synthase	1.06	0.0843068	0.710785	0.999078	no	up	mRNA	142.4	89.54	111.7	135.7	95.08	108.19	114.547	112.99
AMUC_RS12740	AMUC_RS12740	PEP-CTERM sorting domain-containing protein	1.105	0.143807	0.710873	0.999078	no	up	mRNA	70.18	128.08	94.07	102.85	105.53	88.55	97.4433	98.9767
AMUC_RS05000	rplE	50S ribosomal protein L5	0.965	-0.0518461	0.710906	0.999078	no	down	mRNA	579.59	744.61	758.84	605.36	632.49	609.33	694.347	615.727
AMUC_RS09225	AMUC_RS09225	SDR family oxidoreductase	1.056	0.0780752	0.711175	0.999078	no	up	mRNA	140.2	117.41	151.53	144.32	120.2	135.62	136.38	133.38
AMUC_RS10475	AMUC_RS10475	threonine/serine exporter family protein	1.25	0.322294	0.711463	0.999078	no	up	mRNA	9.18	35.92	11.08	35.1	19.59	11.34	18.7267	22.01
AMUC_RS04360	ilvN	acetolactate synthase small subunit	0.944	-0.0835045	0.711483	0.999078	no	down	mRNA	396.95	453.51	280.82	347.45	349.91	283.34	377.093	326.9
AMUC_RS00675	AMUC_RS00675	FAD-dependent oxidoreductase	0.92	-0.119645	0.711822	0.999078	no	down	mRNA	43.81	48.85	39.89	27.07	33	50.79	44.1833	36.9533
AMUC_RS04490	AMUC_RS04490	bifunctional helix-turn-helix transcriptional regulator/GNAT family N-acetyltransferase	1.034	0.0479669	0.712152	0.999078	no	up	mRNA	454.03	526.12	516.19	450.48	527.36	436.96	498.78	471.6
AMUC_RS03890	AMUC_RS03890	thiazole synthase	1.056	0.0782065	0.712491	0.999078	no	up	mRNA	154.11	186.55	204.94	215.86	178.37	140.9	181.867	178.377
AMUC_RS04535	AMUC_RS04535	hypothetical protein	1.075	0.104702	0.712811	0.999078	no	up	mRNA	58.02	42.12	60.71	62.48	39.74	59.3	53.6167	53.84
AMUC_RS09780	AMUC_RS09780	four helix bundle protein	0.851	-0.232135	0.713214	0.999078	no	down	mRNA	62.36	51.98	122.19	85.51	54.69	51.17	78.8433	63.79
AMUC_RS10795	AMUC_RS10795	DEAD/DEAH box helicase	1.036	0.0516224	0.713377	0.999078	no	up	mRNA	235.16	265.13	263.23	290.45	222.63	221.47	254.507	244.85
AMUC_RS10470	AMUC_RS10470	threonine/serine exporter family protein	0.867	-0.205619	0.713518	0.999078	no	down	mRNA	39.85	28.65	21.34	17.74	24.21	28.46	29.9467	23.47
AMUC_RS03425	ruvB	Holliday junction branch migration DNA helicase RuvB	1.052	0.0730744	0.713594	0.999078	no	up	mRNA	158.44	149.8	148.89	154.72	143.02	144.96	152.377	147.567
AMUC_RS05110	nagA	N-acetylglucosamine-6-phosphate deacetylase	1.028	0.0398202	0.713927	0.999078	no	up	mRNA	599.18	684.3	625.79	604.82	550.69	649.95	636.423	601.82
AMUC_RS06220	AMUC_RS06220	BatA and WFA domain-containing protein	1.186	0.245568	0.714286	0.999078	no	up	mRNA	4.31	9.52	6.91	8.2	6.52	7.99	6.91333	7.57
AMUC_RS03290	AMUC_RS03290	hypothetical protein	1.458	0.543576	0.714354	0.999078	no	up	mRNA	8.57	0	6.89	12.28	2.61	7.05	5.15333	7.31333
AMUC_RS11405	AMUC_RS11405	NAD(P)H-dependent oxidoreductase	0.974	-0.0378342	0.71518	0.999078	no	down	mRNA	1102	1140.14	1119.96	1045.91	916.65	1059.63	1120.7	1007.4
AMUC_RS12690	AMUC_RS12690	hypothetical protein	0.57	-0.810559	0.715218	0.999078	no	down	mRNA	0	32	0	10.57	6.77	0	10.6667	5.78
AMUC_RS09295	AMUC_RS09295	hypothetical protein	1.067	0.0937556	0.715441	0.999078	no	up	mRNA	206.12	181.93	243.68	285.69	182.12	166.36	210.577	211.39
sRNA0139			0.51	-0.971429	0.715484	0.999078	no	down	sRNA	0	0	0	0	0	0	0	0
sRNA0422			0.51	-0.971379	0.715871	0.999078	no	down	sRNA	0	463.3	428.76	0	0	384.24	297.353	128.08
AMUC_RS10440	AMUC_RS10440	cytidylate kinase family protein	0.917	-0.125142	0.716029	0.999078	no	down	mRNA	33.61	23.43	35.65	26.85	25.61	25.93	30.8967	26.13
AMUC_RS00015	AMUC_RS00015	NUDIX hydrolase	1.064	0.0898958	0.716232	0.999078	no	up	mRNA	213.38	165.68	189.23	203.75	188.05	166.62	189.43	186.14
AMUC_RS08370	AMUC_RS08370	restriction endonuclease	0.502	-0.993907	0.716538	0.999078	no	down	mRNA	2.79	0	2.24	0	1.69	0	1.67667	0.563333
sRNA0291			0.502	-0.993907	0.716538	0.999078	no	down	sRNA	778.55	0	693.03	0	501.53	0	490.527	167.177
AMUC_RS02090	AMUC_RS02090	quinone-dependent dihydroorotate dehydrogenase	0.95	-0.0739603	0.71704	0.999078	no	down	mRNA	165.26	146.16	169.07	181.75	134.39	109.31	160.163	141.817
AMUC_RS02440	AMUC_RS02440	glycosyltransferase family 4 protein	1.09	0.123982	0.717054	0.999078	no	up	mRNA	36.74	56.67	54.76	70.04	41.39	40.39	49.39	50.6067
AMUC_RS01385	AMUC_RS01385	SagB/ThcOx family dehydrogenase	0.898	-0.154944	0.717278	0.999078	no	down	mRNA	74.86	47.63	120.33	50.04	75.17	73.97	80.94	66.3933
AMUC_RS12255	AMUC_RS12255	AAA family ATPase	1.13	0.176266	0.717469	0.999078	no	up	mRNA	33.81	30.78	29.08	34.54	21.99	41.79	31.2233	32.7733
AMUC_RS05240	AMUC_RS05240	acyl carrier protein	0.881	-0.183033	0.717555	0.999078	no	down	mRNA	174.54	126.56	365.25	140.25	197.9	202.11	222.117	180.087
AMUC_RS09210	AMUC_RS09210	autotransporter domain-containing protein	1.039	0.054774	0.717658	0.999078	no	up	mRNA	53.87	42.04	60.72	51.01	50.19	48.62	52.21	49.94
AMUC_RS07980	AMUC_RS07980	SLC13 family permease	0.909	-0.137596	0.718134	0.999078	no	down	mRNA	25.64	26.16	27.68	37.56	17.32	13.83	26.4933	22.9033
AMUC_RS06845	AMUC_RS06845	TatD family hydrolase	0.859	-0.218797	0.718474	0.999078	no	down	mRNA	53.9	21.74	28.02	12.1	30.84	36.57	34.5533	26.5033
sRNA0035			1.042	0.0596979	0.719825	0.999078	no	up	sRNA	1497.85	1513.69	1839.64	1885.87	1500.86	1354.55	1617.06	1580.43
AMUC_RS05295	AMUC_RS05295	succinate dehydrogenase cytochrome b subunit	1.078	0.108556	0.720225	0.999078	no	up	mRNA	91.05	116.3	93.07	123.71	72.08	106.85	100.14	100.88
AMUC_RS09490	AMUC_RS09490	hypothetical protein	0.958	-0.0621064	0.720367	0.999078	no	down	mRNA	420.12	392.91	419.06	397.6	353.85	339.75	410.697	363.733
AMUC_RS10055	AMUC_RS10055	MBL fold metallo-hydrolase	1.087	0.119694	0.721012	0.999078	no	up	mRNA	52.67	32.67	51.16	35.66	39.49	60.59	45.5	45.2467
AMUC_RS06745	AMUC_RS06745	glutamine synthetase III	0.961	-0.0575576	0.721118	0.999078	no	down	mRNA	119.56	143.05	137.59	127.88	132.22	92.93	133.4	117.677
AMUC_RS11210	fucU	L-fucose mutarotase	1.075	0.104497	0.721132	0.999078	no	up	mRNA	190.69	202.22	228	229.31	156.31	237.5	206.97	207.707
sRNA0346			1.096	0.132104	0.72203	0.999078	no	up	sRNA	210.91	224.35	243.31	202.65	203.81	280	226.19	228.82
AMUC_RS03665	tsf	translation elongation factor Ts	1.101	0.138406	0.722319	0.999078	no	up	mRNA	50.37	60.63	42.28	67.68	31.97	58.5	51.0933	52.7167
AMUC_RS04560	argH	argininosuccinate lyase	1.035	0.0492016	0.722595	0.999078	no	up	mRNA	223.6	223.42	247.83	246.26	226.37	190.82	231.617	221.15
AMUC_RS00360	AMUC_RS00360	hypothetical protein	0.734	-0.445482	0.723125	0.999078	no	down	mRNA	38.41	73.99	31.2	0	59.64	31.29	47.8667	30.31
AMUC_RS09320	AMUC_RS09320	LicD family protein	1.076	0.106235	0.723636	0.999078	no	up	mRNA	55.67	88.23	91.11	83.71	66.28	84.73	78.3367	78.24
AMUC_RS07655	AMUC_RS07655	hypothetical protein	0.949	-0.0755923	0.724057	0.999078	no	down	mRNA	183.06	149.65	181.95	189.09	146.82	118.56	171.553	151.49
AMUC_RS06090	AMUC_RS06090	hypothetical protein	1.411	0.49666	0.724253	0.999078	no	up	mRNA	14.35	0	0	5.48	3.49	9.46	4.78333	6.14333
AMUC_RS04160	AMUC_RS04160	beta-galactosidase	1.05	0.069952	0.724705	0.999078	no	up	mRNA	81.16	74.12	86.54	95.48	76.34	63.81	80.6067	78.5433
AMUC_RS02105	AMUC_RS02105	redoxin family protein	1.091	0.125313	0.725077	0.999078	no	up	mRNA	68	66.66	63.35	62.27	57.83	78.44	66.0033	66.18
sRNA0213			0.906	-0.143051	0.726112	0.999078	no	down	sRNA	143.84	236.15	339.8	223.45	204.41	181.33	239.93	203.063
AMUC_RS06490	AMUC_RS06490	Gfo/Idh/MocA family oxidoreductase	0.969	-0.0447857	0.726244	0.999078	no	down	mRNA	291.3	336.11	331.9	298.37	269.3	289.49	319.77	285.72
AMUC_RS09755	AMUC_RS09755	pirin family protein	0.979	-0.0300711	0.726372	0.999078	no	down	mRNA	1479.99	1450.83	1659.69	1518.08	1347.86	1291.11	1530.17	1385.68
AMUC_RS06475	AMUC_RS06475	4Fe-4S dicluster domain-containing protein	0.949	-0.0761104	0.72642	0.999078	no	down	mRNA	36.68	43.62	50.76	46.18	36.17	33.2	43.6867	38.5167
AMUC_RS05850	AMUC_RS05850	ferrous iron transport protein A	1.047	0.0660733	0.726503	0.999078	no	up	mRNA	1104.58	895.08	1005.12	1051.65	1029.77	835	1001.59	972.14
AMUC_RS11990	AMUC_RS11990	hypothetical protein	0.948	-0.0767223	0.726633	0.999078	no	down	mRNA	128.83	128.11	112.78	113.21	120.74	86.91	123.24	106.953
AMUC_RS04185	AMUC_RS04185	hypothetical protein	1.136	0.184152	0.727046	0.999078	no	up	mRNA	129.46	150.42	125.71	149.63	159.83	116.53	135.197	141.997
AMUC_RS11905	AMUC_RS11905	MerR family DNA-binding transcriptional regulator	1.048	0.06764	0.727109	0.999078	no	up	mRNA	163.96	126.47	192	162.63	160.31	143.48	160.81	155.473
AMUC_RS08905	AMUC_RS08905	beta-N-acetylhexosaminidase	1.099	0.135913	0.728811	0.999078	no	up	mRNA	35.23	27.91	17.32	32.47	31.67	16.87	26.82	27.0033
AMUC_RS02270	AMUC_RS02270	hypothetical protein	0.767	-0.383347	0.728985	0.999078	no	down	mRNA	9.17	1.29	2.1	2.5	3.97	2.16	4.18667	2.87667
AMUC_RS06315	AMUC_RS06315	septum formation initiator family protein	1.03	0.0431925	0.729354	0.999078	no	up	mRNA	1028.21	911.46	891.41	943.63	888.79	856.44	943.693	896.287
AMUC_RS04970	AMUC_RS04970	Gfo/Idh/MocA family oxidoreductase	1.057	0.0803625	0.729628	0.999078	no	up	mRNA	82.55	65.38	89.73	81.18	75.05	75.77	79.22	77.3333
AMUC_RS06310	AMUC_RS06310	sulfatase-like hydrolase/transferase	1.074	0.102872	0.729647	0.999078	no	up	mRNA	63.71	65.35	37.49	58	53.21	52.54	55.5167	54.5833
sRNA0217			1.086	0.118899	0.729985	0.999078	no	up	sRNA	176.04	202.55	232.27	207.19	191.31	216.82	203.62	205.107
AMUC_RS05750	AMUC_RS05750	hypothetical protein	1.071	0.0994228	0.730193	0.999078	no	up	mRNA	77.18	66.02	82.6	96.21	64.84	65.26	75.2667	75.4367
AMUC_RS00985	AMUC_RS00985	sodium:solute symporter	1.14	0.188728	0.730234	0.999078	no	up	mRNA	18.01	4.72	22.15	10.29	17.46	18.82	14.96	15.5233
AMUC_RS10855	AMUC_RS10855	hypothetical protein	0.652	-0.616987	0.730416	0.999078	no	down	mRNA	5.49	5.38	0	0	1.67	4.53	3.62333	2.06667
AMUC_RS11935	AMUC_RS11935	glycosyltransferase	1.062	0.0868026	0.730432	0.999078	no	up	mRNA	96.92	85.47	93.6	68.88	95.63	101.6	91.9967	88.7033
AMUC_RS11130	AMUC_RS11130	hypothetical protein	0.877	-0.189995	0.730485	0.999078	no	down	mRNA	26.74	40.36	23.12	50.99	13.73	11.87	30.0733	25.53
AMUC_RS11800	AMUC_RS11800	3D domain-containing protein	1.025	0.0359128	0.730584	0.999078	no	up	mRNA	903.4	958.24	1062.97	1053.07	844.15	884.66	974.87	927.293
AMUC_RS06400	cbiQ	cobalt ECF transporter T component CbiQ	0.914	-0.12963	0.730794	0.999078	no	down	mRNA	37.76	88.85	76.81	72.02	45.86	56.01	67.8067	57.9633
AMUC_RS03920	typA	translational GTPase TypA	1.046	0.0650587	0.730876	0.999078	no	up	mRNA	87.81	91.03	85.92	103.85	75.4	78.02	88.2533	85.7567
AMUC_RS07110	AMUC_RS07110	MFS transporter	0.86	-0.216871	0.73106	0.999078	no	down	mRNA	17.35	8.52	13.92	5.51	13.14	11.92	13.2633	10.19
AMUC_RS12890	AMUC_RS12890	Eco57I restriction-modification methylase domain-containing protein	1.091	0.125821	0.731244	0.999078	no	up	mRNA	19.19	20.65	21.99	18.27	22.14	21.11	20.61	20.5067
AMUC_RS10980	AMUC_RS10980	thioredoxin family protein	0.969	-0.0456853	0.731398	0.999078	no	down	mRNA	817.94	941.3	955.78	919.87	749.08	773.57	905.007	814.173
AMUC_RS11295	AMUC_RS11295	alcohol dehydrogenase catalytic domain-containing protein	0.947	-0.0791734	0.731415	0.999078	no	down	mRNA	105.76	97.01	116.88	100.79	91.48	87.2	106.55	93.1567
sRNA0451			1.25	0.321709	0.731722	0.999078	no	up	sRNA	134.32	128.82	21.91	182.55	50.31	108.89	95.0167	113.917
AMUC_RS00420	AMUC_RS00420	TIGR00282 family metallophosphoesterase	0.938	-0.0925334	0.732267	0.999078	no	down	mRNA	125.04	120.27	110.05	80.26	110.96	110.98	118.453	100.733
AMUC_RS06610	infA	translation initiation factor IF-1	1.028	0.0395423	0.732447	0.999078	no	up	mRNA	1171.45	1142.05	1203.26	1079.29	1162.89	1077.57	1172.25	1106.58
AMUC_RS06110	AMUC_RS06110	hypothetical protein	1.025	0.0363061	0.733101	0.999078	no	up	mRNA	92.76	100.01	105.6	93.95	96.42	90.31	99.4567	93.56
AMUC_RS02415	rpsD	30S ribosomal protein S4	0.958	-0.0625732	0.733183	0.999078	no	down	mRNA	329.47	405.87	372.94	351.76	286.66	344.26	369.427	327.56
AMUC_RS11005	AMUC_RS11005	hypothetical protein	1.199	0.262128	0.733255	0.999078	no	up	mRNA	19.09	37.11	107.89	36.67	87.99	54.81	54.6967	59.8233
AMUC_RS09175	AMUC_RS09175	hypothetical protein	0.957	-0.0637608	0.73358	0.999078	no	down	mRNA	146.99	105.12	123.58	124.33	110.44	97	125.23	110.59
AMUC_RS09515	AMUC_RS09515	hypothetical protein	0.944	-0.0836493	0.733632	0.999078	no	down	mRNA	437.34	364.4	363.74	385.21	328.13	307.16	388.493	340.167
AMUC_RS02115	AMUC_RS02115	hemolysin family protein	1.069	0.0966868	0.733679	0.999078	no	up	mRNA	61.84	64.97	63.47	43.85	68.88	71.17	63.4267	61.3
AMUC_RS00365	AMUC_RS00365	DNA adenine methylase	1.256	0.329034	0.733692	0.999078	no	up	mRNA	5.54	1.81	10.37	12.31	3.36	6.09	5.90667	7.25333
AMUC_RS08870	AMUC_RS08870	hypothetical protein	0.884	-0.177971	0.734007	0.999078	no	down	mRNA	82.29	127.03	66.29	111.67	46.16	73.25	91.87	77.0267
AMUC_RS11735	AMUC_RS11735	acyl-CoA thioesterase	0.955	-0.0661495	0.734234	0.999078	no	down	mRNA	642.82	545.87	458.88	540.11	477.8	436.72	549.19	484.877
AMUC_RS02600	AMUC_RS02600	retropepsin-like domain-containing protein	0.951	-0.0720297	0.734236	0.999078	no	down	mRNA	147.68	158.27	134.13	144.48	132.04	108.94	146.693	128.487
AMUC_RS11535	AMUC_RS11535	SEL1-like repeat protein	1.015	0.0210959	0.734559	0.999078	no	up	mRNA	787.08	786	823.6	826.29	709.04	709.52	798.893	748.283
AMUC_RS07140	AMUC_RS07140	hypothetical protein	1.255	0.327826	0.73459	0.999078	no	up	mRNA	7.3	7.15	7.81	13.91	2.95	10.02	7.42	8.96
AMUC_RS07910	rpsF	30S ribosomal protein S6	0.973	-0.0400437	0.73463	0.999078	no	down	mRNA	2038.82	2155.43	2402.31	2277.89	1883.66	1818.28	2198.85	1993.28
AMUC_RS11395	AMUC_RS11395	hypothetical protein	1.034	0.0480408	0.734775	0.999078	no	up	mRNA	381.23	384.02	502.98	487.17	353.15	381.15	422.743	407.157
AMUC_RS01530	AMUC_RS01530	histidine triad nucleotide-binding protein	1.163	0.217986	0.7348	0.999078	no	up	mRNA	62.15	36.38	40.03	29.75	49.38	66.42	46.1867	48.5167
AMUC_RS01350	AMUC_RS01350	sel1 repeat family protein	1.034	0.048065	0.734861	0.999078	no	up	mRNA	216.52	234.7	229.85	236.46	190.43	224.31	227.023	217.067
AMUC_RS11510	AMUC_RS11510	NADH-quinone oxidoreductase subunit C	0.955	-0.065983	0.735013	0.999078	no	down	mRNA	356.69	319.1	363.78	324.14	244.08	353.09	346.523	307.103
AMUC_RS04470	kdpA	potassium-transporting ATPase subunit KdpA	0.889	-0.169597	0.735209	0.999078	no	down	mRNA	14.24	13.99	14.06	12.52	11.28	10.84	14.0967	11.5467
AMUC_RS02970	AMUC_RS02970	hypothetical protein	0.964	-0.0524726	0.735588	0.999078	no	down	mRNA	279.52	297.07	240.05	276.59	234.33	215.79	272.213	242.237
AMUC_RS08115	AMUC_RS08115	SpoIIE family protein phosphatase	0.96	-0.0586562	0.735778	0.999078	no	down	mRNA	115.14	148.26	156.04	120.32	117.17	132.79	139.813	123.427
AMUC_RS06430	rplI	50S ribosomal protein L9	0.972	-0.0412439	0.735897	0.999078	no	down	mRNA	1086.16	1200.98	1133.05	1097.17	951.35	1026.47	1140.06	1025
AMUC_RS07625	AMUC_RS07625	Kelch repeat-containing protein	0.933	-0.100732	0.736177	0.999078	no	down	mRNA	68.46	96.81	82.43	82.54	81.86	48.14	82.5667	70.8467
AMUC_RS06135	AMUC_RS06135	hypothetical protein	0.747	-0.420763	0.73658	0.999078	no	down	mRNA	9.57	6.25	7.68	6.09	9.69	0	7.83333	5.26
AMUC_RS09650	AMUC_RS09650	NAD(P)H-dependent oxidoreductase	1.169	0.225409	0.736725	0.999078	no	up	mRNA	36.12	11.78	35.49	26.83	39.1	23.13	27.7967	29.6867
AMUC_RS10165	AMUC_RS10165	hypothetical protein	0.97	-0.043223	0.736992	0.999078	no	down	mRNA	857.42	812.72	774.75	696.9	741.48	737.35	814.963	725.243
AMUC_RS12295	AMUC_RS12295	NUDIX domain-containing protein	0.938	-0.0927656	0.737365	0.999078	no	down	mRNA	68.01	62.62	60.26	64.8	59.26	40.9	63.63	54.9867
AMUC_RS02485	AMUC_RS02485	sulfatase-like hydrolase/transferase	0.937	-0.0932759	0.737494	0.999078	no	down	mRNA	43.23	33.32	33.99	35.51	28.75	31.47	36.8467	31.91
AMUC_RS03130	mazG	nucleoside triphosphate pyrophosphohydrolase	0.918	-0.123364	0.737815	0.999078	no	down	mRNA	68.26	57.02	66.99	77.16	41.46	47.92	64.09	55.5133
AMUC_RS12100	dnaG	DNA primase	1.039	0.054751	0.738166	0.999078	no	up	mRNA	134.86	168.65	122.93	146.93	136.78	123.06	142.147	135.59
AMUC_RS00530	AMUC_RS00530	O-antigen ligase family protein	1.106	0.145548	0.739056	0.999078	no	up	mRNA	16.04	12.06	16.65	18.88	15.43	11.68	14.9167	15.33
AMUC_RS05785	AMUC_RS05785	hypothetical protein	0.944	-0.0830952	0.739498	0.999078	no	down	mRNA	152.07	106.87	105.48	87.69	120.73	103.71	121.473	104.043
AMUC_RS12335	AMUC_RS12335	NYN domain-containing protein	0.644	-0.635069	0.739681	0.999078	no	down	mRNA	10.98	0	0	5.24	1.67	0	3.66	2.30333
AMUC_RS04125	AMUC_RS04125	SLC13 family permease	1.086	0.118962	0.739763	0.999078	no	up	mRNA	27.3	25.99	15.74	18.68	26.35	22.52	23.01	22.5167
AMUC_RS05290	AMUC_RS05290	fumarate reductase/succinate dehydrogenase flavoprotein subunit	1.037	0.0521588	0.740138	0.999078	no	up	mRNA	130.16	127.9	143.26	123.05	121.99	137.17	133.773	127.403
AMUC_RS02800	AMUC_RS02800	ATPase	1.066	0.0924413	0.740702	0.999078	no	up	mRNA	374.53	404.02	521.04	419.98	492.88	366.74	433.197	426.533
AMUC_RS06415	AMUC_RS06415	lipocalin family protein	0.917	-0.124455	0.741322	0.999078	no	down	mRNA	108.39	167.94	225.91	183.13	105.25	146.74	167.413	145.04
AMUC_RS06305	AMUC_RS06305	hypothetical protein	0.923	-0.115905	0.741453	0.999078	no	down	mRNA	62.07	43	52.75	57.42	47.62	30.11	52.6067	45.05
AMUC_RS01710	rpsS	30S ribosomal protein S19	0.862	-0.21376	0.742026	0.999078	no	down	mRNA	84.98	73.42	106.7	99.74	98.62	15.49	88.3667	71.2833
AMUC_RS00830	AMUC_RS00830	ABC transporter permease	0.792	-0.336244	0.742455	0.999078	no	down	mRNA	11.66	4.58	7.49	4.45	8.5	3.85	7.91	5.6
AMUC_RS10805	pyrC	dihydroorotase	1.052	0.0733469	0.74315	0.999078	no	up	mRNA	120.68	103.63	145.3	134.81	109.82	116.6	123.203	120.41
AMUC_RS06215	AMUC_RS06215	VWA domain-containing protein	0.881	-0.18287	0.743168	0.999078	no	down	mRNA	8.43	7.59	7.32	4.68	8.5	5.22	7.78	6.13333
AMUC_RS00110	AMUC_RS00110	MFS transporter	1.085	0.118264	0.743209	0.999078	no	up	mRNA	38.72	55.44	31.07	49.2	45.01	30.6	41.7433	41.6033
AMUC_RS09235	AMUC_RS09235	response regulator transcription factor	0.963	-0.0538334	0.743212	0.999078	no	down	mRNA	415.48	474.51	410.58	484.88	374.25	305.35	433.523	388.16
AMUC_RS03285	AMUC_RS03285	hypothetical protein	0.744	-0.426602	0.744063	0.999078	no	down	mRNA	0	4.93	8.06	0	3.04	5.52	4.33	2.85333
AMUC_RS07560	AMUC_RS07560	polysaccharide export protein	1.092	0.126985	0.744161	0.999078	no	up	mRNA	104.46	52.9	86.84	116.93	63.56	71.19	81.4	83.8933
AMUC_RS07775	AMUC_RS07775	sel1 repeat family protein	1.042	0.0594356	0.744306	0.999078	no	up	mRNA	147.44	131.01	172.38	179.28	134.49	123.92	150.277	145.897
AMUC_RS04585	AMUC_RS04585	alpha-L-fucosidase	0.883	-0.179511	0.744528	0.999078	no	down	mRNA	11.27	11.93	6.95	9.91	9.45	5.01	10.05	8.12333
AMUC_RS08165	AMUC_RS08165	aldo/keto reductase	0.874	-0.195002	0.744665	0.999078	no	down	mRNA	16	21.58	17.66	13.34	15.77	14.84	18.4133	14.65
AMUC_RS10445	AMUC_RS10445	pyrimidine dimer DNA glycosylase/endonuclease V	1.08	0.11082	0.74485	0.999078	no	up	mRNA	112.06	134.39	151.63	136.38	127.4	134.1	132.693	132.627
AMUC_RS00175	AMUC_RS00175	hypothetical protein	0.964	-0.052974	0.745183	0.999078	no	down	mRNA	431.15	482.5	442.25	483.65	428.44	297.61	451.967	403.233
AMUC_RS04285	AMUC_RS04285	NAD(P)-dependent glycerol-3-phosphate dehydrogenase	0.946	-0.0806745	0.745797	0.999078	no	down	mRNA	82.51	104.37	108.89	96.12	86.75	75.58	98.59	86.15
AMUC_RS04045	truB	tRNA pseudouridine(55) synthase TruB	0.941	-0.0880878	0.745968	0.999078	no	down	mRNA	221.6	169.86	116.38	176.19	157.1	107.68	169.28	146.99
AMUC_RS05620	tsaD	tRNA (adenosine(37)-N6)-threonylcarbamoyltransferase complex transferase subunit TsaD	0.959	-0.0609776	0.746503	0.999078	no	down	mRNA	118.78	172.8	160.02	149.5	130.68	119.73	150.533	133.303
AMUC_RS01625	AMUC_RS01625	hypothetical protein	0.924	-0.114319	0.747357	0.999078	no	down	mRNA	77.05	54.7	83.21	55.76	62.94	63.49	71.6533	60.73
AMUC_RS08100	AMUC_RS08100	HAD hydrolase family protein	0.929	-0.106607	0.747784	0.999078	no	down	mRNA	60.65	70.93	88.03	75.64	48.16	67.3	73.2033	63.7
AMUC_RS11340	AMUC_RS11340	adenylosuccinate synthase	1.046	0.0651363	0.74796	0.999078	no	up	mRNA	117.48	133.11	106.36	127.73	109.58	106.82	118.983	114.71
AMUC_RS11270	AMUC_RS11270	L%2CD-transpeptidase	0.94	-0.0894854	0.748599	0.999078	no	down	mRNA	112.79	162.47	154.59	139.33	125.08	109.29	143.283	124.567
AMUC_RS10840	AMUC_RS10840	thymidylate synthase	1.077	0.106468	0.748772	0.999078	no	up	mRNA	59.61	74.84	67.01	70.5	75.29	53.06	67.1533	66.2833
AMUC_RS08025	AMUC_RS08025	polyphenol oxidase family protein	0.964	-0.0522783	0.749058	0.999078	no	down	mRNA	376.81	444.26	386.38	418.06	324.03	338.18	402.483	360.09
AMUC_RS01165	AMUC_RS01165	hypothetical protein	0.841	-0.249092	0.749161	0.999078	no	down	mRNA	18.03	8.83	24.14	14.34	10.96	14.85	17	13.3833
AMUC_RS02920	AMUC_RS02920	hypothetical protein	0.937	-0.093936	0.749792	0.999078	no	down	mRNA	197.51	130.2	283.09	184.6	196.17	148.43	203.6	176.4
AMUC_RS01875	AMUC_RS01875	ABC transporter ATP-binding protein	0.909	-0.137542	0.750715	0.999078	no	down	mRNA	60.8	37.92	48.83	47.46	40.3	36.43	49.1833	41.3967
AMUC_RS12780	AMUC_RS12780	PEP-CTERM sorting domain-containing protein	1.868	0.901817	0.750831	0.999078	no	up	mRNA	0	0	11.78	28.05	0	0	3.92667	9.35
AMUC_RS06435	purH	bifunctional phosphoribosylaminoimidazolecarboxamide formyltransferase/IMP cyclohydrolase	0.977	-0.0331273	0.751177	0.999078	no	down	mRNA	380.63	405.93	391.25	374.76	358.28	325.49	392.603	352.843
AMUC_RS00490	AMUC_RS00490	hypothetical protein	0.879	-0.186792	0.751457	0.999078	no	down	mRNA	38.52	45.24	27.86	29.43	25.79	34.89	37.2067	30.0367
AMUC_RS08850	speA	biosynthetic arginine decarboxylase	1.06	0.0834781	0.751469	0.999078	no	up	mRNA	66.43	52.04	36.3	55.02	50.15	45.28	51.59	50.15
AMUC_RS02410	AMUC_RS02410	haloacid dehalogenase-like hydrolase	1.067	0.0933485	0.752175	0.999078	no	up	mRNA	88.91	103.01	103.86	118.23	103.12	71.04	98.5933	97.4633
AMUC_RS08600	AMUC_RS08600	molybdopterin-dependent oxidoreductase	0.966	-0.0493742	0.75319	0.999078	no	down	mRNA	133.49	148.85	168.26	152.36	124.51	126.72	150.2	134.53
AMUC_RS10910	AMUC_RS10910	hypothetical protein	1.137	0.18543	0.753415	0.999078	no	up	mRNA	5.4	7.66	3.37	7.99	5.81	3.46	5.47667	5.75333
AMUC_RS00690	AMUC_RS00690	PDZ domain-containing protein	0.96	-0.0589281	0.75388	0.999078	no	down	mRNA	116.55	155.83	163.37	131.11	136.19	116.97	145.25	128.09
AMUC_RS08440	AMUC_RS08440	pseudouridine synthase	0.899	-0.15389	0.754291	0.999078	no	down	mRNA	51.1	69.25	50.56	37.54	38.29	64.73	56.97	46.8533
AMUC_RS03080	tpiA	triose-phosphate isomerase	0.964	-0.0535067	0.754656	0.999078	no	down	mRNA	352.76	405.21	448.19	474.61	276.64	338.41	402.053	363.22
AMUC_RS02030	AMUC_RS02030	SDR family NAD(P)-dependent oxidoreductase	1.039	0.0547745	0.754723	0.999078	no	up	mRNA	235.65	266.47	245.2	259.13	229.22	227.9	249.107	238.75
AMUC_RS01630	AMUC_RS01630	hypothetical protein	0.899	-0.153892	0.75488	0.999078	no	down	mRNA	101.59	109.69	51.63	66.48	45.68	105.55	87.6367	72.57
sRNA0151			1.85	0.887858	0.755298	0.999078	no	up	sRNA	0	0	0	0	0	0	0	0
AMUC_RS00375	AMUC_RS00375	rhodanese-like domain-containing protein	0.929	-0.106505	0.75554	0.999078	no	down	mRNA	207.96	251.59	167.57	219.88	158.04	164.96	209.04	180.96
AMUC_RS08590	AMUC_RS08590	NADH-quinone oxidoreductase subunit I	1.072	0.100947	0.755703	0.999078	no	up	mRNA	96.51	139.8	117.91	154.85	96.35	104.89	118.073	118.697
AMUC_RS04365	AMUC_RS04365	trypsin-like peptidase domain-containing protein	0.966	-0.0501593	0.755804	0.999078	no	down	mRNA	158.66	145.39	170.02	138.73	142.05	139.66	158.023	140.147
AMUC_RS06970	pstB	phosphate ABC transporter ATP-binding protein PstB	1.163	0.217529	0.756185	0.999078	no	up	mRNA	18.51	18.15	10.62	17.66	19.28	13.08	15.76	16.6733
AMUC_RS12275	AMUC_RS12275	sodium ion-translocating decarboxylase subunit beta	1.023	0.0334974	0.756417	0.999078	no	up	mRNA	326.88	346.84	323.39	335.21	298.37	306.5	332.37	313.36
AMUC_RS02150	AMUC_RS02150	hypothetical protein	0.874	-0.194405	0.757249	0.999078	no	down	mRNA	6.87	11.25	11.03	6.55	9.02	7.56	9.71667	7.71
AMUC_RS04665	AMUC_RS04665	ribonucleoside triphosphate reductase	0.986	-0.0207902	0.757969	0.999078	no	down	mRNA	836.47	834.11	899.72	847.06	782.23	705.84	856.767	778.377
AMUC_RS07580	AMUC_RS07580	phosphoglycerate kinase	0.969	-0.0450463	0.758305	0.999078	no	down	mRNA	250.44	270.63	305.87	274.67	212.97	255.88	275.647	247.84
AMUC_RS11160	AMUC_RS11160	hypothetical protein	0.897	-0.157179	0.758615	0.999078	no	down	mRNA	11.91	14.03	20.06	17.01	10.1	11.78	15.3333	12.9633
AMUC_RS02195	rph	ribonuclease PH	1.032	0.0459728	0.758632	0.999078	no	up	mRNA	463.83	377.67	547.15	462.44	434.55	427.57	462.883	441.52
AMUC_RS04240	AMUC_RS04240	FAD-binding oxidoreductase	1.074	0.103586	0.758728	0.999078	no	up	mRNA	45.31	50.02	56.06	61.18	48.1	42.02	50.4633	50.4333
AMUC_RS11950	AMUC_RS11950	RNP-1 like RNA-binding protein	1.022	0.0306904	0.758838	0.999078	no	up	mRNA	824.32	861.6	922.81	857.97	785.04	815.28	869.577	819.43
AMUC_RS09090	AMUC_RS09090	hypothetical protein	0.978	-0.0324571	0.759526	0.999078	no	down	mRNA	484.36	636.3	700.82	597.74	542.86	501.98	607.16	547.527
AMUC_RS11385	AMUC_RS11385	hypothetical protein	1.013	0.0185783	0.760033	0.999078	no	up	mRNA	3477.85	3450.41	3415.75	3371.84	3076.06	3207.63	3448	3218.51
AMUC_RS06175	AMUC_RS06175	MBL fold metallo-hydrolase	1.074	0.103555	0.760168	0.999078	no	up	mRNA	69.69	78.46	68.4	93.56	73.69	48.92	72.1833	72.0567
AMUC_RS01325	AMUC_RS01325	ion transporter	1.057	0.0802961	0.76063	0.999078	no	up	mRNA	112.06	122.36	134.98	106.89	143.85	104.94	123.133	118.56
AMUC_RS07060	AMUC_RS07060	mechanosensitive ion channel family protein	1.031	0.0438095	0.761094	0.999078	no	up	mRNA	349.94	343.31	398.85	343.95	333.01	359.69	364.033	345.55
AMUC_RS01180	AMUC_RS01180	6-phosphofructokinase	1.025	0.0360906	0.761159	0.999078	no	up	mRNA	453.68	497.68	518.42	523.15	431.54	440.99	489.927	465.227
AMUC_RS12885	AMUC_RS12885	carboxymuconolactone decarboxylase family protein	0.825	-0.276741	0.761289	0.999078	no	down	mRNA	1.49	7.3	10.74	5.67	4.51	4.9	6.51	5.02667
AMUC_RS04745	recN	DNA repair protein RecN	1.031	0.0441104	0.76172	0.999078	no	up	mRNA	167.9	160.67	181.91	178.62	159.85	147.5	170.16	161.99
AMUC_RS04395	AMUC_RS04395	hypothetical protein	1.035	0.0501729	0.761933	0.999078	no	up	mRNA	329.02	350.29	355.39	322.03	351.6	308.48	344.9	327.37
AMUC_RS07450	aspS	aspartate--tRNA ligase	1.05	0.070134	0.762433	0.999078	no	up	mRNA	68.24	56.89	58.06	67.95	54.49	55.44	61.0633	59.2933
AMUC_RS01310	tdh	L-threonine 3-dehydrogenase	0.976	-0.0344228	0.762836	0.999078	no	down	mRNA	411.21	446.46	399.65	402.84	350.21	378.54	419.107	377.197
AMUC_RS00020	dnaA	chromosomal replication initiator protein DnaA	1.075	0.104562	0.763	0.999078	no	up	mRNA	22.42	50.65	44.95	32.03	30.56	53.62	39.34	38.7367
AMUC_RS12155	AMUC_RS12155	hypothetical protein	0.91	-0.136175	0.763079	0.999078	no	down	mRNA	69.36	67.87	65.6	42.87	54.66	70.53	67.61	56.02
AMUC_RS04605	AMUC_RS04605	class I SAM-dependent RNA methyltransferase	0.92	-0.120425	0.764	0.999078	no	down	mRNA	22.01	49.4	42.9	23.97	31.46	40.19	38.1033	31.8733
AMUC_RS00970	AMUC_RS00970	O-antigen ligase family protein	1.047	0.0659299	0.7644	0.999078	no	up	mRNA	72.56	109.22	86.37	88.07	73.04	97.5	89.3833	86.2033
sRNA0203			1.117	0.159133	0.76463	0.999078	no	up	sRNA	226.09	289.35	266.15	316.79	219.34	285.41	260.53	273.847
AMUC_RS06740	rpmH	50S ribosomal protein L34	0.967	-0.0479745	0.764934	0.999078	no	down	mRNA	2087.56	2507.73	2017.68	1984.77	2131.08	1803.37	2204.32	1973.07
AMUC_RS11815	AMUC_RS11815	arylsulfatase	0.956	-0.0653766	0.765379	0.999078	no	down	mRNA	67.2	74.41	76.15	69.08	58.16	65.11	72.5867	64.1167
sRNA0222			0.88	-0.184052	0.765807	0.999078	no	down	sRNA	177.36	108.98	169.97	62.26	129.85	171.13	152.103	121.08
AMUC_RS01770	AMUC_RS01770	sigma-54 dependent transcriptional regulator	0.956	-0.0651146	0.766182	0.999078	no	down	mRNA	85.87	105.76	108.27	81.81	83.44	97.81	99.9667	87.6867
AMUC_RS10545	ppdK	pyruvate%2C phosphate dikinase	0.978	-0.0324933	0.766501	0.999078	no	down	mRNA	190.92	202.22	192.28	198.91	169.28	160.2	195.14	176.13
AMUC_RS04015	AMUC_RS04015	hypothetical protein	0.944	-0.0825783	0.766521	0.999078	no	down	mRNA	255.07	172.6	272.27	196.96	236.32	173.54	233.313	202.273
AMUC_RS09120	AMUC_RS09120	hypothetical protein	0.769	-0.378038	0.766631	0.999078	no	down	mRNA	12.34	24.08	4.97	17.72	7.54	5.07	13.7967	10.11
AMUC_RS01750	rpsL	30S ribosomal protein S12	1.025	0.0355233	0.766964	0.999078	no	up	mRNA	1170.07	1287.94	1581.31	1339.18	1331.08	1153.41	1346.44	1274.56
AMUC_RS00075	AMUC_RS00075	hypothetical protein	0.811	-0.301904	0.767576	0.999078	no	down	mRNA	4.65	1.52	9.96	5.91	2.82	3.84	5.37667	4.19
AMUC_RS06385	AMUC_RS06385	hypothetical protein	1.08	0.111497	0.767666	0.999078	no	up	mRNA	113.22	57.32	97.29	100.68	90.32	77.15	89.2767	89.3833
sRNA0298			1.169	0.225066	0.768046	0.999078	no	up	sRNA	249.93	285.6	205.79	195.19	314.47	280.53	247.107	263.397
AMUC_RS05765	AMUC_RS05765	glycosyltransferase	1.083	0.11474	0.768339	0.999078	no	up	mRNA	32.16	34.59	29.5	30.65	39.93	24	32.0833	31.5267
AMUC_RS00660	AMUC_RS00660	AIR carboxylase family protein	1.045	0.0638535	0.768531	0.999078	no	up	mRNA	470.6	424.46	407.64	467.48	465.84	323.26	434.233	418.86
AMUC_RS02690	AMUC_RS02690	YfhO family protein	0.836	-0.259036	0.769163	0.999078	no	down	mRNA	3.23	3.97	3.89	5.39	0.98	2.67	3.69667	3.01333
sRNA0436			1.208	0.272495	0.76933	0.999078	no	up	sRNA	4150.63	871.42	402.42	1857.13	2365.31	1806.5	1808.16	2009.65
AMUC_RS05060	AMUC_RS05060	glycosyltransferase family 8 protein	0.883	-0.180091	0.769442	0.999078	no	down	mRNA	12.21	22.26	12.6	13.3	10.58	14.38	15.69	12.7533
AMUC_RS09505	gatA	Asp-tRNA(Asn)/Glu-tRNA(Gln) amidotransferase subunit GatA	0.966	-0.0500192	0.769555	0.999078	no	down	mRNA	177.83	158.21	209.87	169.41	135.88	182.81	181.97	162.7
AMUC_RS05025	rplO	50S ribosomal protein L15	1.084	0.11682	0.76959	0.999078	no	up	mRNA	95.65	73.8	145.8	91.46	122.83	99.4	105.083	104.563
AMUC_RS02500	AMUC_RS02500	hypothetical protein	1.033	0.0464128	0.769613	0.999078	no	up	mRNA	372.32	421.98	417.76	410.58	317.59	430.84	404.02	386.337
AMUC_RS04730	efp	elongation factor P	0.979	-0.0311021	0.769788	0.999078	no	down	mRNA	1293.24	1345.15	1262.91	1216.65	1118.56	1185.57	1300.43	1173.59
sRNA0023			0.555	-0.849101	0.770546	0.999078	no	down	sRNA	0	0	0	0	0	0	0	0
AMUC_RS02740	AMUC_RS02740	glycosyltransferase family 2 protein	1.092	0.127235	0.770777	0.999078	no	up	mRNA	31.88	39.62	30.71	46.61	29.67	28.03	34.07	34.77
AMUC_RS10125	AMUC_RS10125	HU family DNA-binding protein	0.978	-0.0327281	0.770818	0.999078	no	down	mRNA	3108	3379.79	3389.99	3440.57	2900.56	2667.79	3292.59	3002.97
AMUC_RS02660	rplU	50S ribosomal protein L21	1.087	0.120282	0.770835	0.999078	no	up	mRNA	193.01	196.26	134.48	126.29	161.54	230.4	174.583	172.743
AMUC_RS12060	AMUC_RS12060	hypothetical protein	1.128	0.173328	0.771392	0.999078	no	up	mRNA	27.14	30.36	40.52	25.92	42.49	31.93	32.6733	33.4467
AMUC_RS03880	floA	flotillin-like protein FloA	1.022	0.03123	0.772032	0.999078	no	up	mRNA	558.92	649.43	697.65	666.39	594.21	539.41	635.333	600.003
AMUC_RS02835	AMUC_RS02835	raffinose synthase	1.119	0.162241	0.772209	0.999078	no	up	mRNA	8.16	9.8	7.27	9.5	8.24	8.23	8.41	8.65667
AMUC_RS05970	AMUC_RS05970	site-specific integrase	0.866	-0.206861	0.772758	0.999078	no	down	mRNA	16.19	15.89	5.78	13.72	6.55	10.38	12.62	10.2167
AMUC_RS04035	AMUC_RS04035	aspartate 1-decarboxylase	1.086	0.119655	0.773878	0.999078	no	up	mRNA	198.57	114.65	106.69	126.87	139.62	151.03	139.97	139.173
AMUC_RS06370	AMUC_RS06370	isoprenyl transferase	1.036	0.0506029	0.77437	0.999078	no	up	mRNA	362.61	397.37	396.74	310.55	345.27	439.91	385.573	365.243
AMUC_RS00515	thiS	sulfur carrier protein ThiS	0.964	-0.0523542	0.774802	0.999078	no	down	mRNA	1037.03	725.71	1021.72	861.6	913.08	706.57	928.153	827.083
sRNA0191			1.151	0.202619	0.774805	0.999078	no	up	sRNA	873.85	2141.8	886.81	345.08	2000.87	1647.9	1300.82	1331.28
AMUC_RS02680	sufB	Fe-S cluster assembly protein SufB	1.031	0.0446681	0.774931	0.999078	no	up	mRNA	178.05	254.6	233.18	198.31	224.54	205.16	221.943	209.337
AMUC_RS01940	rsfS	ribosome silencing factor	1.067	0.0931582	0.774983	0.999078	no	up	mRNA	186.01	317.02	243.68	334.38	223.22	190.95	248.903	249.517
AMUC_RS07875	AMUC_RS07875	exosortase/archaeosortase family protein	1.135	0.183195	0.775878	0.999078	no	up	mRNA	20.94	14.38	10.09	15.97	13.98	17.27	15.1367	15.74
AMUC_RS07275	AMUC_RS07275	phage antirepressor KilAC domain-containing protein	0.708	-0.497335	0.776229	0.999078	no	down	mRNA	2.41	2.36	3.87	4.6	1.46	0	2.88	2.02
AMUC_RS09445	AMUC_RS09445	Lrp/AsnC family transcriptional regulator	1.033	0.0463879	0.776636	0.999078	no	up	mRNA	614.91	605.76	567.78	700.84	499.68	521.04	596.15	573.853
AMUC_RS05030	secY	preprotein translocase subunit SecY	1.024	0.0338669	0.777147	0.999078	no	up	mRNA	296.36	282.84	313.14	306.41	256.96	281.22	297.447	281.53
AMUC_RS00120	AMUC_RS00120	G-D-S-L family lipolytic protein	1.078	0.108129	0.777185	0.999078	no	up	mRNA	91.71	43.48	76.04	64.92	84.5	58.49	70.41	69.3033
AMUC_RS07240	AMUC_RS07240	hypothetical protein	1.507	0.59155	0.777254	0.999078	no	up	mRNA	11.43	0	9.24	10.99	0	18.72	6.89	9.90333
AMUC_RS02340	AMUC_RS02340	bifunctional 3%2C4-dihydroxy-2-butanone-4-phosphate synthase/GTP cyclohydrolase II	1.041	0.0584754	0.777438	0.999078	no	up	mRNA	108.68	123.72	128.92	126.08	124.15	96.12	120.44	115.45
AMUC_RS11000	AMUC_RS11000	head-tail connector protein	1.087	0.120022	0.777748	0.999078	no	up	mRNA	22.86	13.48	29.34	28.31	14.54	24.52	21.8933	22.4567
AMUC_RS06940	AMUC_RS06940	ABC transporter substrate-binding protein	1.116	0.158793	0.778287	0.999078	no	up	mRNA	13.44	20.72	20.03	25.61	13.97	17.41	18.0633	18.9967
AMUC_RS03355	AMUC_RS03355	protein phosphatase 2C domain-containing protein	0.969	-0.0461599	0.778559	0.999078	no	down	mRNA	391.76	356.31	327.01	304.84	341.26	305.84	358.36	317.313
AMUC_RS01970	AMUC_RS01970	hypothetical protein	0.96	-0.0584344	0.779528	0.999078	no	down	mRNA	178.87	151.34	219	176.96	166.94	143.75	183.07	162.55
AMUC_RS00610	AMUC_RS00610	ABC transporter permease	0.979	-0.0305967	0.779778	0.999078	no	down	mRNA	410.88	441.18	447.24	442.34	349.49	386.32	433.1	392.717
AMUC_RS12570	AMUC_RS12570	hypothetical protein	1.116	0.158153	0.779913	0.999078	no	up	mRNA	112.7	127.79	60.64	153.31	115.39	46.22	100.377	104.973
AMUC_RS04445	AMUC_RS04445	PEP-CTERM sorting domain-containing protein	0.91	-0.135865	0.780376	0.999078	no	down	mRNA	49.1	42.1	44.38	46.86	46.64	20.23	45.1933	37.91
AMUC_RS09990	AMUC_RS09990	DUF5110 domain-containing protein	1.057	0.0794159	0.780679	0.999078	no	up	mRNA	28.47	32.53	29.01	37.37	27.49	23.49	30.0033	29.45
AMUC_RS04190	AMUC_RS04190	SDR family oxidoreductase	1.068	0.0943568	0.781515	0.999078	no	up	mRNA	65.1	40.36	56.37	53.88	68.57	35.31	53.9433	52.5867
AMUC_RS03575	AMUC_RS03575	LysM peptidoglycan-binding domain-containing protein	0.963	-0.0541163	0.783079	0.999078	no	down	mRNA	196.14	242.22	227.48	249.41	174.97	173.62	221.947	199.333
AMUC_RS11780	nusB	transcription antitermination factor NusB	0.938	-0.0918918	0.783348	0.999078	no	down	mRNA	42.58	83.57	84.64	56.06	72.6	51.82	70.2633	60.16
AMUC_RS06025	rsmA	16S rRNA (adenine(1518)-N(6)/adenine(1519)-N(6))-dimethyltransferase RsmA	1.02	0.0285083	0.783933	0.999078	no	up	mRNA	456.88	505.46	500.18	537.56	431.24	413.14	487.507	460.647
AMUC_RS00785	AMUC_RS00785	M28 family peptidase	1.056	0.0779973	0.784052	0.999078	no	up	mRNA	63.84	111.13	99.19	102.09	68.73	98.46	91.3867	89.76
AMUC_RS09800	AMUC_RS09800	exo-alpha-sialidase	1.029	0.0415622	0.784178	0.999078	no	up	mRNA	128.51	173.65	146.74	148.73	151.34	123.7	149.633	141.257
AMUC_RS03745	asnS	asparagine--tRNA ligase	1.022	0.0314641	0.784535	0.999078	no	up	mRNA	358.23	326.54	380.45	364.59	335.8	303.97	355.073	334.787
AMUC_RS04785	AMUC_RS04785	2-oxo acid dehydrogenase subunit E2	0.973	-0.0398722	0.785046	0.999078	no	down	mRNA	241.68	256.35	310.04	277.19	210.73	242.37	269.357	243.43
AMUC_RS03000	AMUC_RS03000	endonuclease III	0.921	-0.118128	0.785792	0.999078	no	down	mRNA	33.76	95.89	111.22	61.23	49.28	94.54	80.29	68.35
AMUC_RS09530	AMUC_RS09530	hypothetical protein	1.048	0.0677721	0.78588	0.999078	no	up	mRNA	117.5	147.77	168.2	143.75	113.25	164.19	144.49	140.397
AMUC_RS04145	AMUC_RS04145	hypothetical protein	0.96	-0.0596084	0.786591	0.999078	no	down	mRNA	52.02	51.92	60.98	53.35	50.89	41.6	54.9733	48.6133
AMUC_RS08860	AMUC_RS08860	hypothetical protein	1.111	0.151772	0.787596	0.999078	no	up	mRNA	56.26	76.92	36.23	86.12	44.66	46.27	56.47	59.0167
AMUC_RS07635	AMUC_RS07635	histidinol-phosphatase	0.954	-0.068677	0.787596	0.999078	no	down	mRNA	100.07	120.46	153.38	136.63	93.88	103.1	124.637	111.203
AMUC_RS10130	aroC	chorismate synthase	0.98	-0.0296111	0.787642	0.999078	no	down	mRNA	495.45	570.27	544.96	533.37	469.15	454.07	536.893	485.53
AMUC_RS08480	tadA	Flp pilus assembly complex ATPase component TadA	0.98	-0.0297207	0.787781	0.999078	no	down	mRNA	328.66	319.59	338.97	317.31	300.04	272.96	329.073	296.77
AMUC_RS10455	AMUC_RS10455	hypothetical protein	1.084	0.116037	0.788452	0.999078	no	up	mRNA	265.45	270.3	169.7	228.94	267.69	205.64	235.15	234.09
AMUC_RS02445	dprA	DNA-processing protein DprA	0.912	-0.133402	0.7887	0.999078	no	down	mRNA	27.57	23.68	19.36	14.78	21.95	21.31	23.5367	19.3467
AMUC_RS05190	AMUC_RS05190	hypothetical protein	1.028	0.0392609	0.788782	0.999078	no	up	mRNA	156.15	155.34	161.59	140.45	154.72	149.5	157.693	148.223
AMUC_RS08820	AMUC_RS08820	phosphatidylserine decarboxylase	1.059	0.082502	0.789475	0.999078	no	up	mRNA	56.04	76.96	109.78	91.91	78.93	68.37	80.9267	79.7367
AMUC_RS09975	def	peptide deformylase	0.966	-0.0502164	0.789629	0.999078	no	down	mRNA	358.24	397.26	317.28	345.55	322.54	285.97	357.593	318.02
AMUC_RS06770	nadC	carboxylating nicotinate-nucleotide diphosphorylase	0.961	-0.0567133	0.790271	0.999078	no	down	mRNA	158.96	261.34	174.35	185.72	175.31	164.24	198.217	175.09
sRNA0092			0.471	-1.08493	0.79033	0.999078	no	down	sRNA	0	0	0	0	0	0	0	0
AMUC_RS07320	AMUC_RS07320	hypothetical protein	0.471	-1.08493	0.79033	0.999078	no	down	mRNA	0	14.78	0	0	0	0	4.92667	0
sRNA0193			0.471	-1.08493	0.79033	0.999078	no	down	sRNA	1217.28	0	0	0	0	0	405.76	0
sRNA0339			0.471	-1.08493	0.79033	0.999078	no	down	sRNA	0	0	0	0	0	0	0	0
sRNA0340			0.471	-1.08493	0.79033	0.999078	no	down	sRNA	0	493.28	0	0	0	0	164.427	0
sRNA0079			0.471	-1.08493	0.79033	0.999078	no	down	sRNA	967.62	0	0	0	0	0	322.54	0
sRNA0102			0.471	-1.08493	0.79033	0.999078	no	down	sRNA	0	0	0	0	0	0	0	0
AMUC_RS03970	AMUC_RS03970	hypothetical protein	0.471	-1.08493	0.79033	0.999078	no	down	mRNA	3.26	0	0	0	0	0	1.08667	0
sRNA0392			0.471	-1.08493	0.79033	0.999078	no	down	sRNA	0	0	0	0	0	0	0	0
AMUC_RS07265	AMUC_RS07265	hypothetical protein	0.471	-1.08493	0.79033	0.999078	no	down	mRNA	0	0	2.96	0	0	0	0.986667	0
AMUC_RS12635	AMUC_RS12635	hypothetical protein	0.471	-1.08493	0.79033	0.999078	no	down	mRNA	16.57	0	0	0	0	0	5.52333	0
AMUC_RS11495	AMUC_RS11495	hypothetical protein	0.471	-1.08493	0.79033	0.999078	no	down	mRNA	3.09	0	0	0	0	0	1.03	0
sRNA0435			0.471	-1.08493	0.79033	0.999078	no	down	sRNA	0	0	0	0	0	0	0	0
sRNA0332			0.471	-1.08493	0.79033	0.999078	no	down	sRNA	0	0	0	0	0	0	0	0
AMUC_RS12725	AMUC_RS12725	hypothetical protein	0.471	-1.08493	0.79033	0.999078	no	down	mRNA	0	53.19	0	0	0	0	17.73	0
sRNA0119			0.471	-1.08493	0.79033	0.999078	no	down	sRNA	0	1252.23	0	0	0	0	417.41	0
AMUC_RS05080	AMUC_RS05080	glycosyltransferase	0.909	-0.136938	0.790377	0.999078	no	down	mRNA	29.71	21.87	19.38	17.7	16.9	24.5	23.6533	19.7
AMUC_RS10900	AMUC_RS10900	efflux transporter outer membrane subunit	0.964	-0.0534762	0.791257	0.999078	no	down	mRNA	128.49	119.76	104.14	119.92	110.46	82.19	117.463	104.19
AMUC_RS11555	AMUC_RS11555	M3 family metallopeptidase	0.984	-0.0236926	0.791268	0.999078	no	down	mRNA	375.01	407.31	413.14	393.05	349.53	341.94	398.487	361.507
AMUC_RS00975	kdsB	3-deoxy-manno-octulosonate cytidylyltransferase	1.036	0.0509918	0.791974	0.999078	no	up	mRNA	231.02	218.37	287.15	270.25	217.22	222.08	245.513	236.517
AMUC_RS05325	AMUC_RS05325	PEP-CTERM sorting domain-containing protein	0.822	-0.282848	0.792338	0.999078	no	down	mRNA	11.25	5.51	11.3	13.42	8.55	0	9.35333	7.32333
AMUC_RS01360	trmD	tRNA (guanosine(37)-N1)-methyltransferase TrmD	1.083	0.114407	0.792486	0.999078	no	up	mRNA	56.79	22.78	62.18	44.32	50.17	46.8	47.25	47.0967
sRNA0257			1.113	0.1541	0.792488	0.999078	no	up	sRNA	143.08	103.46	304.86	328.4	122.07	145.83	183.8	198.767
AMUC_RS03225	AMUC_RS03225	ROK family protein	0.978	-0.0324143	0.792499	0.999078	no	down	mRNA	314.39	308.75	323.84	306.07	264.62	284.2	315.66	284.963
sRNA0245			0.84	-0.251072	0.792906	0.999078	no	down	sRNA	981.79	1543	1127.81	1632.87	836.5	512.27	1217.53	993.88
AMUC_RS04020	AMUC_RS04020	3-deoxy-7-phosphoheptulonate synthase	1.018	0.0263398	0.792983	0.999078	no	up	mRNA	664.92	675.56	676.44	654.31	654.03	579.35	672.307	629.23
AMUC_RS05570	rpoB	DNA-directed RNA polymerase subunit beta	0.981	-0.0273284	0.793152	0.999078	no	down	mRNA	146.8	176.23	177.64	156.45	149.61	145.68	166.89	150.58
AMUC_RS03590	murC	UDP-N-acetylmuramate--L-alanine ligase	1.039	0.0551967	0.793564	0.999078	no	up	mRNA	57.15	79.57	66.2	58.95	58.15	75.96	67.64	64.3533
AMUC_RS03930	AMUC_RS03930	glycoside hydrolase family 16 protein	1.077	0.107601	0.794248	0.999078	no	up	mRNA	36.25	82.87	82.5	43.24	80.78	72.16	67.2067	65.3933
AMUC_RS07555	AMUC_RS07555	polysaccharide biosynthesis tyrosine autokinase	0.968	-0.0465099	0.794595	0.999078	no	down	mRNA	83.55	87	84.26	81.93	76.14	68.94	84.9367	75.67
AMUC_RS10400	AMUC_RS10400	aminotransferase class IV	0.912	-0.132381	0.794703	0.999078	no	down	mRNA	48.27	34.68	38.78	43	31.31	29.16	40.5767	34.49
AMUC_RS08865	AMUC_RS08865	hypothetical protein	1.144	0.194526	0.795165	0.999078	no	up	mRNA	43.13	9.75	10.66	34.83	12.1	21.86	21.18	22.93
AMUC_RS07380	folP	dihydropteroate synthase	0.954	-0.0674886	0.795449	0.999078	no	down	mRNA	96.72	163.62	151.44	149.9	123.33	91.67	137.26	121.633
AMUC_RS09920	AMUC_RS09920	metallophosphatase family protein	0.93	-0.104269	0.795907	0.999078	no	down	mRNA	79.25	56.26	41.7	49.53	51.47	49.54	59.07	50.18
AMUC_RS09400	AMUC_RS09400	5-formyltetrahydrofolate cyclo-ligase	0.954	-0.0686264	0.796246	0.999078	no	down	mRNA	178.22	187.73	172.92	231.12	120.67	132.94	179.623	161.577
AMUC_RS04425	AMUC_RS04425	LysM peptidoglycan-binding domain-containing protein	0.975	-0.0364361	0.797191	0.999078	no	down	mRNA	919.72	1291.85	1531.66	1132.85	1157.86	1072.71	1247.74	1121.14
AMUC_RS10280	ccsA	cytochrome c biogenesis protein CcsA	1.149	0.200418	0.798596	0.999078	no	up	mRNA	6.15	5.03	4.93	3.9	9.93	2.54	5.37	5.45667
AMUC_RS02140	AMUC_RS02140	sugar O-acetyltransferase	1.023	0.0332246	0.798773	0.999078	no	up	mRNA	688.02	664.01	660.68	704.81	628.69	569.44	670.903	634.313
AMUC_RS12495	AMUC_RS12495	hypothetical protein	1.085	0.117298	0.799571	0.999078	no	up	mRNA	28.22	32.71	57.69	48.95	43.63	27.49	39.54	40.0233
sRNA0331			0.666	-0.586113	0.79974	0.999078	no	down	sRNA	0	0	0	0	0	0	0	0
AMUC_RS04460	AMUC_RS04460	response regulator transcription factor	0.935	-0.0975918	0.799798	0.999078	no	down	mRNA	54.37	82.87	118.89	46.12	78.95	92.07	85.3767	72.38
AMUC_RS11305	AMUC_RS11305	carbon-nitrogen hydrolase	1.041	0.0580819	0.799851	0.999078	no	up	mRNA	200.74	136.66	147.9	182.43	156.29	128.47	161.767	155.73
AMUC_RS10225	AMUC_RS10225	PfkB domain-containing protein	0.945	-0.0813318	0.800436	0.999078	no	down	mRNA	84.64	62.79	66.28	61.01	48.86	76.58	71.2367	62.15
AMUC_RS08450	AMUC_RS08450	nucleoside-diphosphate kinase	0.958	-0.0626054	0.801098	0.999078	no	down	mRNA	288.7	256.41	291.43	251	265.85	220.21	278.847	245.687
AMUC_RS05455	AMUC_RS05455	alpha/beta fold hydrolase	1.022	0.0311893	0.802518	0.999078	no	up	mRNA	863.81	684.16	807.92	762.14	695.8	762.83	785.297	740.257
AMUC_RS11490	AMUC_RS11490	hypothetical protein	1.229	0.297585	0.802576	0.999078	no	up	mRNA	72.25	17.41	29.33	104.75	11.21	29.45	39.6633	48.47
AMUC_RS02385	pyk	pyruvate kinase	0.983	-0.0251242	0.802576	0.999078	no	down	mRNA	477.62	514.83	502.75	496.86	454.78	402.71	498.4	451.45
AMUC_RS05430	AMUC_RS05430	hypothetical protein	1.182	0.241613	0.802982	0.999078	no	up	mRNA	2.54	24.9	2.04	9.69	9.25	12.56	9.82667	10.5
AMUC_RS06245	AMUC_RS06245	AAA family ATPase	0.932	-0.10229	0.803465	0.999078	no	down	mRNA	45.96	33.83	39.96	47.46	36.02	20.53	39.9167	34.67
AMUC_RS05115	AMUC_RS05115	peptidylprolyl isomerase	1.025	0.0356525	0.804069	0.999078	no	up	mRNA	444.8	489.22	527.45	487.97	456.13	438.72	487.157	460.94
AMUC_RS01040	AMUC_RS01040	FtsX-like permease family protein	1.045	0.0637694	0.804101	0.999078	no	up	mRNA	57.68	53.4	48.05	52.83	47.04	53.07	53.0433	50.98
AMUC_RS08195	trpD	anthranilate phosphoribosyltransferase	0.976	-0.0356496	0.804186	0.999078	no	down	mRNA	184.62	201	206.59	175.86	175.28	179.45	197.403	176.863
AMUC_RS11985	AMUC_RS11985	two-component sensor histidine kinase	0.955	-0.0667171	0.804304	0.999078	no	down	mRNA	70.47	76.27	73.86	47.96	75.85	66.42	73.5333	63.41
AMUC_RS04675	AMUC_RS04675	sulfatase-like hydrolase/transferase	0.943	-0.084899	0.804904	0.999078	no	down	mRNA	32.93	23.25	33.84	35.28	23.06	21.22	30.0067	26.52
AMUC_RS09165	AMUC_RS09165	Na+-dependent transporter-like protein	0.896	-0.159146	0.805011	0.999078	no	down	mRNA	24.66	19.79	10.8	19.24	13.61	12.93	18.4167	15.26
AMUC_RS05355	AMUC_RS05355	hypothetical protein	1.08	0.110923	0.805668	0.999078	no	up	mRNA	38.5	51.22	35.34	47.23	45.12	31.73	41.6867	41.36
AMUC_RS07515	groES	co-chaperone GroES	1.034	0.0477393	0.805965	0.999078	no	up	mRNA	829.24	636.79	901.37	812.54	744.65	716.38	789.133	757.857
AMUC_RS05625	clpX	ATP-dependent Clp protease ATP-binding subunit ClpX	1.025	0.0361643	0.806717	0.999078	no	up	mRNA	257.82	289.95	241.34	223.19	270.54	243.5	263.037	245.743
AMUC_RS00720	AMUC_RS00720	hypothetical protein	1.075	0.104399	0.807079	0.999078	no	up	mRNA	26.77	30.24	26.85	47.19	25.96	12.15	27.9533	28.4333
AMUC_RS08415	AMUC_RS08415	citrate synthase	0.978	-0.0317065	0.807799	0.999078	no	down	mRNA	341.26	415	399.23	407.76	306.84	334.6	385.163	349.733
AMUC_RS06715	gltB	glutamate synthase large subunit	1.016	0.0230509	0.808412	0.999078	no	up	mRNA	183.37	182.27	170.79	188.08	152.57	162.76	178.81	167.803
AMUC_RS06190	AMUC_RS06190	aldo/keto reductase	0.878	-0.188265	0.808505	0.999078	no	down	mRNA	6.79	13.33	8.18	9.71	5.15	8.4	9.43333	7.75333
AMUC_RS01930	mutS	DNA mismatch repair protein MutS	0.964	-0.0531497	0.809405	0.999078	no	down	mRNA	59.49	48.49	47.12	50.42	47.44	39.51	51.7	45.79
AMUC_RS03230	AMUC_RS03230	CPBP family intramembrane metalloprotease	1.056	0.0787979	0.809597	0.999078	no	up	mRNA	79.64	66.62	73.35	62.55	59.73	90.74	73.2033	71.0067
AMUC_RS11630	AMUC_RS11630	manganese efflux pump MntP family protein	1.107	0.146054	0.810103	0.999078	no	up	mRNA	18.51	32.62	38.69	35.36	27.04	30.49	29.94	30.9633
AMUC_RS07090	AMUC_RS07090	hypothetical protein	0.926	-0.111415	0.810393	0.999078	no	down	mRNA	80.18	41.28	84.82	80.63	53.98	45.16	68.76	59.9233
AMUC_RS09690	AMUC_RS09690	hypothetical protein	0.972	-0.0402964	0.810936	0.999078	no	down	mRNA	258.06	381.72	251.5	293.41	247.11	258.36	297.093	266.293
sRNA0096			0.693	-0.528724	0.81117	0.999078	no	down	sRNA	0	851.57	1609.02	0	0	1417.97	820.197	472.657
AMUC_RS02550	AMUC_RS02550	phosphopantothenoylcysteine decarboxylase	1.036	0.0505248	0.811198	0.999078	no	up	mRNA	254.94	387.03	356.33	292.82	377.73	273.81	332.767	314.787
AMUC_RS03380	AMUC_RS03380	PEP-CTERM sorting domain-containing protein	0.824	-0.279304	0.81141	0.999078	no	down	mRNA	8.83	8.65	4.73	8.42	1.79	7.27	7.40333	5.82667
AMUC_RS10790	ruvC	crossover junction endodeoxyribonuclease RuvC	0.952	-0.0702635	0.811418	0.999078	no	down	mRNA	149.34	167.54	215.44	193.06	120.43	162.68	177.44	158.723
AMUC_RS01700	rplV	50S ribosomal protein L22	1.056	0.0782254	0.81165	0.999078	no	up	mRNA	188.4	358.79	257.63	235.71	306.41	235.38	268.273	259.167
AMUC_RS03705	mpl	UDP-N-acetylmuramate:L-alanyl-gamma-D-glutamyl-meso-diaminopimelate ligase	1.037	0.0522358	0.81176	0.999078	no	up	mRNA	97.4	83.53	108.96	115.01	88.97	75.8	96.63	93.26
AMUC_RS06330	AMUC_RS06330	FAD:protein FMN transferase	0.963	-0.0551292	0.811803	0.999078	no	down	mRNA	109.17	138.77	139.32	160.34	102.04	87.06	129.087	116.48
AMUC_RS05655	AMUC_RS05655	tetratricopeptide repeat protein	0.961	-0.0567152	0.811851	0.999078	no	down	mRNA	161.24	140.24	194.23	176.13	154.81	111.44	165.237	147.46
AMUC_RS06140	kdpA	potassium-transporting ATPase subunit KdpA	1.129	0.174648	0.812017	0.999078	no	up	mRNA	7.62	6.42	4.37	6.22	3.96	8.98	6.13667	6.38667
AMUC_RS12810	AMUC_RS12810	hypothetical protein	0.971	-0.0423302	0.812044	0.999078	no	down	mRNA	285.7	255.8	373.05	298.55	285.14	237.5	304.85	273.73
AMUC_RS10240	AMUC_RS10240	NTP transferase domain-containing protein	1.062	0.0871254	0.812182	0.999078	no	up	mRNA	49.81	50.99	52.16	70.2	44.69	37.49	50.9867	50.7933
sRNA0190			1.281	0.35683	0.812454	0.999078	no	up	sRNA	677.95	1924.75	0	1379.89	1308.43	532.97	867.567	1073.76
AMUC_RS04290	plsY	glycerol-3-phosphate 1-O-acyltransferase PlsY	0.953	-0.0688545	0.812827	0.999078	no	down	mRNA	130.13	130.73	134.05	108.29	103.49	134.66	131.637	115.48
sRNA0216			0.863	-0.21187	0.812943	0.999078	no	down	sRNA	287.97	172.02	58.97	210.27	45.12	174.24	172.987	143.21
AMUC_RS01745	rpsG	30S ribosomal protein S7	1.033	0.0475198	0.813027	0.999078	no	up	mRNA	310.93	403.85	432.96	408.07	356.43	336.07	382.58	366.857
AMUC_RS08245	AMUC_RS08245	hypothetical protein	0.946	-0.0793439	0.813155	0.999078	no	down	mRNA	26.28	26.69	23.89	28.37	21.75	17.35	25.62	22.49
AMUC_RS06975	pstA	phosphate ABC transporter permease PstA	1.072	0.100127	0.813468	0.999078	no	up	mRNA	14.82	32.25	15.29	18.15	23.09	19.22	20.7867	20.1533
AMUC_RS01725	rplD	50S ribosomal protein L4	0.962	-0.0552063	0.813554	0.999078	no	down	mRNA	182.93	347.7	383.38	325.35	259.71	233.35	304.67	272.803
sRNA0068			1.065	0.0907044	0.813736	0.999078	no	up	sRNA	201.2	243.62	366.25	266.39	279.34	257.33	270.357	267.687
AMUC_RS05815	AMUC_RS05815	heavy metal translocating P-type ATPase	1.03	0.0421833	0.81412	0.999078	no	up	mRNA	86.41	82.47	80.63	80.7	76.48	78.83	83.17	78.67
sRNA0236			1.1	0.137532	0.814128	0.999078	no	up	sRNA	169.19	301.74	216.57	187.49	346.51	157.01	229.167	230.337
AMUC_RS12695	AMUC_RS12695	hypothetical protein	1.409	0.495014	0.815506	0.999078	no	up	mRNA	8.69	0	7.01	16.67	5.33	0	5.23333	7.33333
AMUC_RS12405	AMUC_RS12405	MFS transporter	1.039	0.055324	0.815623	0.999078	no	up	mRNA	53.97	36.52	50.59	49.39	35.22	51.48	47.0267	45.3633
sRNA0428			0.842	-0.248387	0.816355	0.999078	no	down	sRNA	1112.13	1051.74	2931.65	1125.29	1428.44	1308.69	1698.51	1287.47
AMUC_RS06830	AMUC_RS06830	hypothetical protein	0.912	-0.133282	0.816362	0.999078	no	down	mRNA	29.83	37.68	21.46	13.1	28.36	31.47	29.6567	24.31
AMUC_RS10615	AMUC_RS10615	hypothetical protein	1.047	0.0664826	0.81676	0.999078	no	up	mRNA	42.38	65.03	59.5	44.16	56.99	57.89	55.6367	53.0133
AMUC_RS09775	fucK	L-fuculokinase	1.05	0.0697663	0.816794	0.999078	no	up	mRNA	61.1	33.92	55.42	51.89	49.92	43.82	50.1467	48.5433
AMUC_RS09510	gatC	Asp-tRNA(Asn)/Glu-tRNA(Gln) amidotransferase subunit GatC	0.967	-0.0480395	0.817	0.999078	no	down	mRNA	958.61	960.19	903.11	767.52	712.24	1039.91	940.637	839.89
AMUC_RS05740	AMUC_RS05740	hypothetical protein	1.121	0.164572	0.818278	0.999078	no	up	mRNA	32.66	4.58	13.11	28.92	11.33	13.46	16.7833	17.9033
AMUC_RS11970	AMUC_RS11970	glycosyltransferase family 4 protein	0.96	-0.0590371	0.818686	0.999078	no	down	mRNA	102.02	71.99	75.47	82.03	70.56	68.35	83.16	73.6467
AMUC_RS11125	AMUC_RS11125	glycosyltransferase	1.094	0.129133	0.818761	0.999078	no	up	mRNA	18.14	11.33	19.85	23.57	10	17.68	16.44	17.0833
AMUC_RS05870	AMUC_RS05870	ROK family protein	0.981	-0.0271237	0.819699	0.999078	no	down	mRNA	463.06	551.48	524.18	481.04	453.86	455.16	512.907	463.353
AMUC_RS02035	AMUC_RS02035	glycoside hydrolase family 75 protein	0.971	-0.0419479	0.820529	0.999078	no	down	mRNA	100.94	116.61	134.36	114.11	112.9	87.84	117.303	104.95
AMUC_RS12210	AMUC_RS12210	PTS sugar transporter subunit IIA	1.028	0.0400268	0.820803	0.999078	no	up	mRNA	558.93	595.03	485.78	596.43	508.32	455.75	546.58	520.167
AMUC_RS01260	AMUC_RS01260	hypothetical protein	0.934	-0.097829	0.822007	0.999078	no	down	mRNA	30.94	28.86	22.34	30.95	17.82	22.96	27.38	23.91
AMUC_RS08140	AMUC_RS08140	site-specific DNA-methyltransferase	0.971	-0.0431889	0.822209	0.999078	no	down	mRNA	77.81	111.82	106.1	90.78	95.44	77.03	98.5767	87.75
AMUC_RS11915	AMUC_RS11915	hypothetical protein	0.975	-0.0366212	0.822768	0.999078	no	down	mRNA	440.89	576.66	577.37	551.7	418.72	475.68	531.64	482.033
AMUC_RS08365	AMUC_RS08365	DMT family transporter	1.073	0.101664	0.82295	0.999078	no	up	mRNA	39.79	22.6	58.85	21.97	52.11	43.16	40.4133	39.08
AMUC_RS02765	AMUC_RS02765	DUF5069 domain-containing protein	1.043	0.0611653	0.823067	0.999078	no	up	mRNA	192.32	119.65	149.59	201	141.03	108.14	153.853	150.057
AMUC_RS12575	AMUC_RS12575	hypothetical protein	0.979	-0.0307435	0.823625	0.999078	no	down	mRNA	3742.02	4843.65	4429.48	4121.88	3502.19	4248.18	4338.38	3957.42
sRNA0383			1.062	0.0862708	0.823716	0.999078	no	up	sRNA	178.16	226.84	296.98	224.89	212.6	255.46	233.993	230.983
AMUC_RS03800	AMUC_RS03800	hypothetical protein	1.016	0.0222997	0.824295	0.999078	no	up	mRNA	930.13	914.48	1008.1	961	869.39	845.51	950.903	891.967
AMUC_RS11880	AMUC_RS11880	transferase hexapeptide repeat containing protein	1.05	0.0708812	0.824548	0.999078	no	up	mRNA	70.97	78.6	60.66	65.49	66.71	69.82	70.0767	67.34
AMUC_RS03220	AMUC_RS03220	serine/threonine protein kinase	0.971	-0.0417606	0.824582	0.999078	no	down	mRNA	78.35	73.58	61.15	69.93	56.33	64.65	71.0267	63.6367
AMUC_RS12005	AMUC_RS12005	glycosyl transferase family protein	1.117	0.15982	0.824819	0.999078	no	up	mRNA	9.93	5.42	4.43	9.46	4.01	7.28	6.59333	6.91667
AMUC_RS06030	AMUC_RS06030	hypothetical protein	0.972	-0.0407872	0.824974	0.999078	no	down	mRNA	517.03	570.85	723.83	657.58	561.49	421.07	603.903	546.713
sRNA0160			1.215	0.28067	0.825057	0.999078	no	up	sRNA	0	0	0	0	0	0	0	0
AMUC_RS01430	folK	2-amino-4-hydroxy-6-hydroxymethyldihydropteridine diphosphokinase	0.944	-0.0831632	0.825139	0.999078	no	down	mRNA	83.45	120.29	116.55	71.35	99.02	104.84	106.763	91.7367
AMUC_RS03540	rsmH	16S rRNA (cytosine(1402)-N(4))-methyltransferase RsmH	0.981	-0.0270851	0.825188	0.999078	no	down	mRNA	319.66	348.53	323.85	349.71	287.34	263.65	330.68	300.233
AMUC_RS05600	AMUC_RS05600	preprotein translocase subunit SecE	0.936	-0.0951386	0.825577	0.999078	no	down	mRNA	181.24	238.17	335.23	149.63	231.76	264.84	251.547	215.41
AMUC_RS10095	AMUC_RS10095	hypothetical protein	1.012	0.0177078	0.826277	0.999078	no	up	mRNA	1232.41	1532.81	1575.86	1497.04	1303.01	1257.23	1447.03	1352.43
AMUC_RS02725	AMUC_RS02725	hypothetical protein	0.951	-0.0726846	0.826632	0.999078	no	down	mRNA	22.05	35.79	33.83	22.82	26.71	30.05	30.5567	26.5267
AMUC_RS09000	AMUC_RS09000	extracellular solute-binding protein	1.064	0.0898013	0.826987	0.999078	no	up	mRNA	25.1	14.46	20.13	17.31	12.06	29.28	19.8967	19.55
AMUC_RS05910	AMUC_RS05910	hypothetical protein	0.97	-0.0433832	0.827074	0.999078	no	down	mRNA	304.52	298.43	223.43	287.77	229.56	224.35	275.46	247.227
AMUC_RS01570	yajC	preprotein translocase subunit YajC	0.973	-0.0398213	0.827329	0.999078	no	down	mRNA	864.2	1017.45	753.74	911.48	789.66	677.4	878.463	792.847
AMUC_RS03465	AMUC_RS03465	hypothetical protein	1.105	0.143684	0.827853	0.999078	no	up	mRNA	10.77	15.11	11.11	11.73	4.66	21.57	12.33	12.6533
AMUC_RS07365	alaS	alanine--tRNA ligase	0.977	-0.0340951	0.827936	0.999078	no	down	mRNA	111.82	86.95	99.29	106.46	78.78	84.97	99.3533	90.07
AMUC_RS08855	AMUC_RS08855	site-specific integrase	0.922	-0.116538	0.828156	0.999078	no	down	mRNA	10.22	23.4	35.53	12.98	23.75	21.06	23.05	19.2633
AMUC_RS01785	dxs	1-deoxy-D-xylulose-5-phosphate synthase	1.034	0.0486623	0.828321	0.999078	no	up	mRNA	60.47	74.76	62.59	56.66	69.12	60.35	65.94	62.0433
AMUC_RS04590	AMUC_RS04590	HD domain-containing protein	0.954	-0.0684127	0.82861	0.999078	no	down	mRNA	53.86	60.15	64.1	54.88	48.44	53.59	59.37	52.3033
AMUC_RS02055	AMUC_RS02055	hypothetical protein	0.952	-0.0713331	0.828716	0.999078	no	down	mRNA	77.53	51.44	98.86	71.76	56.76	73.3	75.9433	67.2733
AMUC_RS11995	AMUC_RS11995	STAS domain-containing protein	0.956	-0.0646224	0.828898	0.999078	no	down	mRNA	138.08	185.73	194.3	210.27	144.58	110.11	172.703	154.987
sRNA0053			1.101	0.13909	0.829353	0.999078	no	up	sRNA	190.05	154.61	118.93	205.32	145.58	130.76	154.53	160.553
sRNA0176			1.101	0.13909	0.829353	0.999078	no	up	sRNA	190.05	154.61	118.93	205.32	145.58	130.76	154.53	160.553
sRNA0283			1.101	0.13909	0.829353	0.999078	no	up	sRNA	190.05	154.61	118.93	205.32	145.58	130.76	154.53	160.553
AMUC_RS07045	AMUC_RS07045	polymer-forming cytoskeletal protein	0.98	-0.0293184	0.829397	0.999078	no	down	mRNA	727.19	911	804.96	707.9	694.01	798.47	814.383	733.46
AMUC_RS11585	AMUC_RS11585	TfoX/Sxy family protein	0.961	-0.057022	0.829754	0.999078	no	down	mRNA	265.29	237.97	261.41	212.32	214.8	249.37	254.89	225.497
AMUC_RS00570	rpmG	50S ribosomal protein L33	1.045	0.0634312	0.829799	0.999078	no	up	mRNA	1258.25	950.31	1517.07	1320.56	1326.7	989.82	1241.88	1212.36
AMUC_RS10310	AMUC_RS10310	endoribonuclease L-PSP	1.052	0.0731549	0.830393	0.999078	no	up	mRNA	41.25	44.01	57.57	54.7	42.42	42.88	47.61	46.6667
AMUC_RS01435	dapB	4-hydroxy-tetrahydrodipicolinate reductase	1.027	0.0384941	0.83065	0.999078	no	up	mRNA	322.31	308.07	250.22	281.84	283.91	263.37	293.533	276.373
sRNA0373			1.064	0.0899622	0.830824	0.999078	no	up	sRNA	163.28	104.69	189.45	95.47	168.44	179.85	152.473	147.92
sRNA0293			1.064	0.0899622	0.830824	0.999078	no	up	sRNA	163.28	104.69	189.45	95.47	168.44	179.85	152.473	147.92
AMUC_RS06085	AMUC_RS06085	hypothetical protein	1.313	0.392481	0.831371	0.999078	no	up	mRNA	6.38	0	10.27	18.31	3.9	0	5.55	7.40333
AMUC_RS11200	AMUC_RS11200	hypothetical protein	0.985	-0.0219675	0.831472	0.999078	no	down	mRNA	730.02	682.48	799.23	746.22	630.01	640.26	737.243	672.163
AMUC_RS10295	AMUC_RS10295	ATP-binding cassette domain-containing protein	1.11	0.150358	0.831553	0.999078	no	up	mRNA	8.2	24.11	17.56	20.86	14.94	15.76	16.6233	17.1867
sRNA0166			1.055	0.0778476	0.832047	0.999078	no	up	sRNA	253.19	257.06	477.78	417.76	356.86	207.32	329.343	327.313
AMUC_RS06375	AMUC_RS06375	type IIA DNA topoisomerase subunit B	1.02	0.028869	0.832616	0.999078	no	up	mRNA	197.15	179.04	191.68	186.81	187.57	157.71	189.29	177.363
AMUC_RS09240	AMUC_RS09240	hypothetical protein	1.034	0.0484084	0.832731	0.999078	no	up	mRNA	361.01	312.26	435.52	278.69	332.89	438.01	369.597	349.863
AMUC_RS07220	AMUC_RS07220	phage terminase large subunit family protein	1.099	0.136058	0.833126	0.999078	no	up	mRNA	9.88	6.47	7.04	9.41	7.98	6.34	7.79667	7.91
AMUC_RS04305	lysS	lysine--tRNA ligase	0.979	-0.0309132	0.833387	0.999078	no	down	mRNA	213.62	204.89	208.69	189.14	173.62	202.12	209.067	188.293
AMUC_RS09005	AMUC_RS09005	beta-galactosidase	0.962	-0.0563727	0.833835	0.999078	no	down	mRNA	31.1	43.56	49.26	32.58	32.02	44.91	41.3067	36.5033
AMUC_RS11220	metG	methionine--tRNA ligase	0.966	-0.0500434	0.834492	0.999078	no	down	mRNA	68.68	59.73	81.29	56.84	58.67	70.59	69.9	62.0333
AMUC_RS02590	AMUC_RS02590	phosphopantothenoylcysteine decarboxylase	0.94	-0.0899908	0.835147	0.999078	no	down	mRNA	54.75	53.65	61.09	69.67	51.77	27.57	56.4967	49.67
AMUC_RS05800	AMUC_RS05800	metallophosphoesterase family protein	0.923	-0.115813	0.835166	0.999078	no	down	mRNA	42.23	17.05	29.92	18.96	19.61	36.85	29.7333	25.14
AMUC_RS04200	AMUC_RS04200	thermonuclease family protein	1.117	0.159644	0.835171	0.999078	no	up	mRNA	39.92	24.39	16.06	19.09	21.31	41.06	26.79	27.1533
AMUC_RS03120	AMUC_RS03120	ComF family protein	1.098	0.134652	0.835458	0.999078	no	up	mRNA	40.57	7.46	20.36	38.7	20.02	12.54	22.7967	23.7533
AMUC_RS05915	AMUC_RS05915	M42 family metallopeptidase	1.027	0.038708	0.836145	0.999078	no	up	mRNA	193.7	159.91	178.71	201.88	164.71	140.31	177.44	168.967
AMUC_RS02370	AMUC_RS02370	PEP-CTERM sorting domain-containing protein	1.029	0.0419306	0.836571	0.999078	no	up	mRNA	181.11	224.86	163.81	196.74	176.75	166.28	189.927	179.923
AMUC_RS10555	AMUC_RS10555	glucose-6-phosphate isomerase	0.977	-0.0342179	0.836691	0.999078	no	down	mRNA	147.25	163.47	146.94	131.15	134.93	143.19	152.553	136.423
AMUC_RS05745	AMUC_RS05745	FAD-dependent oxidoreductase	1.096	0.131634	0.836741	0.999078	no	up	mRNA	15.14	11.89	7.29	15.87	9.18	9.99	11.44	11.68
AMUC_RS05010	rplF	50S ribosomal protein L6	1.062	0.0867387	0.836753	0.999078	no	up	mRNA	51.62	93.84	77.04	105.61	76.28	39.47	74.1667	73.7867
AMUC_RS02875	AMUC_RS02875	terpene cyclase/mutase family protein	0.984	-0.0230008	0.836811	0.999078	no	down	mRNA	512.09	558.6	529.66	537.58	419.95	500.03	533.45	485.853
AMUC_RS05420	AMUC_RS05420	LytTR family transcriptional regulator	1.788	0.838626	0.837164	0.999078	no	up	mRNA	0	0	0	0	0	3.97	0	1.32333
sRNA0381			1.788	0.838626	0.837164	0.999078	no	up	sRNA	0	0	0	0	0	0	0	0
sRNA0223			1.788	0.838626	0.837164	0.999078	no	up	sRNA	0	0	0	1161.42	0	0	0	387.14
sRNA0220			1.788	0.838626	0.837164	0.999078	no	up	sRNA	0	0	0	0	0	409.16	0	136.387
sRNA0066			1.788	0.838626	0.837164	0.999078	no	up	sRNA	0	0	0	0	0	1137.53	0	379.177
sRNA0206			1.788	0.838626	0.837164	0.999078	no	up	sRNA	0	0	0	1484.74	0	0	0	494.913
sRNA0264			1.788	0.838626	0.837164	0.999078	no	up	sRNA	0	0	0	411	0	0	0	137
AMUC_RS06070	AMUC_RS06070	hypothetical protein	1.788	0.838626	0.837164	0.999078	no	up	mRNA	0	0	0	0	14.69	0	0	4.89667
AMUC_RS06060	AMUC_RS06060	hypothetical protein	1.788	0.838626	0.837164	0.999078	no	up	mRNA	0	0	0	7.86	0	0	0	2.62
AMUC_RS12605	AMUC_RS12605	hypothetical protein	1.788	0.838626	0.837164	0.999078	no	up	mRNA	0	0	0	0	1.39	0	0	0.463333
sRNA0015			1.788	0.838626	0.837164	0.999078	no	up	sRNA	0	0	0	0	0	0	0	0
sRNA0307			1.788	0.838626	0.837164	0.999078	no	up	sRNA	0	0	0	0	0	0	0	0
sRNA0192			1.788	0.838626	0.837164	0.999078	no	up	sRNA	0	0	0	0	0	0	0	0
sRNA0157			1.788	0.838626	0.837164	0.999078	no	up	sRNA	0	0	0	0	0	0	0	0
AMUC_RS08200	AMUC_RS08200	indole-3-glycerol-phosphate synthase	0.97	-0.0442141	0.837248	0.999078	no	down	mRNA	230.6	182.41	193.61	182.47	159.17	200.83	202.207	180.823
AMUC_RS09825	AMUC_RS09825	cation-translocating P-type ATPase	1.135	0.182124	0.837422	0.999078	no	up	mRNA	6.89	3.87	1.58	4.69	1.79	6.5	4.11333	4.32667
AMUC_RS03345	AMUC_RS03345	hypothetical protein	0.98	-0.0290222	0.837695	0.999078	no	down	mRNA	401.72	408.6	458.82	402.19	369.73	376.3	423.047	382.74
sRNA0184			1.084	0.115961	0.839005	0.999078	no	up	sRNA	5212.19	4923.12	2647.15	5675.38	3339.6	4082.23	4260.82	4365.74
AMUC_RS04060	AMUC_RS04060	metallophosphoesterase	0.956	-0.0655265	0.839326	0.999078	no	down	mRNA	56.48	106.38	90.7	99.1	52.12	76.35	84.52	75.8567
AMUC_RS11755	AMUC_RS11755	hypothetical protein	0.971	-0.0430373	0.839744	0.999078	no	down	mRNA	182.72	209.43	227.33	211.1	145.37	203.59	206.493	186.687
AMUC_RS06045	AMUC_RS06045	MATE family efflux transporter	1.06	0.0837191	0.839753	0.999078	no	up	mRNA	20.89	24.62	29.06	22.56	23.64	26.42	24.8567	24.2067
AMUC_RS12205	AMUC_RS12205	MBL fold metallo-hydrolase	1.018	0.0255531	0.839908	0.999078	no	up	mRNA	718.24	760.62	833.95	774.24	660.56	744.37	770.937	726.39
AMUC_RS12645	AMUC_RS12645	DUF4339 domain-containing protein	1.323	0.404314	0.840577	0.999078	no	up	mRNA	3.99	3.9	0	3.81	2.43	3.28	2.63	3.17333
AMUC_RS04880	AMUC_RS04880	N-acetylmuramoyl-L-alanine amidase	0.98	-0.0296664	0.840878	0.999078	no	down	mRNA	405.79	468.71	477.26	448.02	385.75	391.64	450.587	408.47
AMUC_RS02190	AMUC_RS02190	type II secretion system GspH family protein	1.013	0.0192532	0.840979	0.999078	no	up	mRNA	1093.76	1149.44	1110.08	1091.53	964.12	1078.72	1117.76	1044.79
AMUC_RS00035	AMUC_RS00035	Gldg family protein	0.961	-0.0568873	0.841344	0.999078	no	down	mRNA	46.14	55.79	71.19	49.59	65.24	37.09	57.7067	50.64
AMUC_RS06300	AMUC_RS06300	FadR family transcriptional regulator	0.948	-0.077071	0.8414	0.999078	no	down	mRNA	72.24	79.64	50.78	63.19	58.55	54.55	67.5533	58.7633
AMUC_RS03775	AMUC_RS03775	terpene cyclase/mutase family protein	1.036	0.051004	0.842276	0.999078	no	up	mRNA	81.24	87.43	63.93	80.39	69.15	72.14	77.5333	73.8933
AMUC_RS08350	AMUC_RS08350	UvrD-helicase domain-containing protein	0.967	-0.0490582	0.842383	0.999078	no	down	mRNA	30.42	31.53	32.37	32.64	30.79	20.54	31.44	27.99
AMUC_RS03185	AMUC_RS03185	L%2CD-transpeptidase family protein	1.078	0.109011	0.842515	0.999078	no	up	mRNA	56.17	22.02	20.3	40.19	23.89	34.71	32.83	32.93
AMUC_RS03915	fbaA	class II fructose-bisphosphate aldolase	0.986	-0.0198526	0.84261	0.999078	no	down	mRNA	669.2	675.45	726.88	676.06	610.72	598.88	690.51	628.553
AMUC_RS03975	AMUC_RS03975	RHS repeat-associated core domain-containing protein	1.117	0.16011	0.842756	0.999078	no	up	mRNA	28.53	40.73	38.19	27.28	54.72	29.1	35.8167	37.0333
AMUC_RS04135	AMUC_RS04135	DUF151 domain-containing protein	1.037	0.0519255	0.843129	0.999078	no	up	mRNA	141.18	165.24	185.39	203.81	140.34	133.29	163.937	159.147
AMUC_RS01175	rfbB	dTDP-glucose 4%2C6-dehydratase	1.036	0.0510455	0.843441	0.999078	no	up	mRNA	72.51	93.06	108.93	95.7	77.82	90.44	91.5	87.9867
AMUC_RS04150	AMUC_RS04150	SagB/ThcOx family dehydrogenase	0.853	-0.23008	0.843979	0.999078	no	down	mRNA	13.12	6.42	5.27	6.26	9.97	2.7	8.27	6.31
AMUC_RS01445	AMUC_RS01445	hypothetical protein	0.91	-0.135896	0.844113	0.999078	no	down	mRNA	17.84	23.31	19.11	14.19	16.27	19.6	20.0867	16.6867
AMUC_RS08575	nuoL	NADH-quinone oxidoreductase subunit L	0.971	-0.041787	0.844118	0.999078	no	down	mRNA	72.74	78.42	70.5	69.28	69.77	58.34	73.8867	65.7967
AMUC_RS07900	hisB	imidazoleglycerol-phosphate dehydratase HisB	1.03	0.0430723	0.844208	0.999078	no	up	mRNA	255.98	267.84	211.34	241.04	211.19	245.47	245.053	232.567
AMUC_RS03565	mraY	phospho-N-acetylmuramoyl-pentapeptide-transferase	0.967	-0.0487911	0.844878	0.999078	no	down	mRNA	109.48	77.99	110.54	94.24	95.32	75.71	99.3367	88.4233
AMUC_RS10880	cimA	citramalate synthase	0.981	-0.0275414	0.844979	0.999078	no	down	mRNA	162.83	189.18	193.87	186.3	163.16	145.32	181.96	164.927
AMUC_RS05995	AMUC_RS05995	glycoside hydrolase N-terminal domain-containing protein	1.02	0.0283216	0.845026	0.999078	no	up	mRNA	121.77	125.67	129.4	134.06	121.19	99.22	125.613	118.157
AMUC_RS04055	AMUC_RS04055	hypothetical protein	0.969	-0.0461359	0.845067	0.999078	no	down	mRNA	1292.16	1324.46	1136.93	1230.58	1172.79	982.31	1251.18	1128.56
AMUC_RS00535	AMUC_RS00535	DUF488 domain-containing protein	1.033	0.0471682	0.845132	0.999078	no	up	mRNA	349.37	340.84	393.89	401.39	376.7	261.07	361.367	346.387
sRNA0248			1.121	0.164218	0.845475	0.999078	no	up	sRNA	155.41	29.76	330.29	90.65	330.53	100.56	171.82	173.913
AMUC_RS07100	msrB	peptide-methionine (R)-S-oxide reductase MsrB	1.018	0.0252832	0.84664	0.999078	no	up	mRNA	642.23	685.85	710.94	730.48	621.28	571.14	679.673	640.967
AMUC_RS10490	AMUC_RS10490	homoserine dehydrogenase	0.981	-0.0280789	0.846909	0.999078	no	down	mRNA	232.41	235.27	221.01	231.01	202.63	189.31	229.563	207.65
AMUC_RS09790	AMUC_RS09790	sugar MFS transporter	0.951	-0.0722389	0.846925	0.999078	no	down	mRNA	25.74	14.99	32.88	22.7	23.09	18.87	24.5367	21.5533
AMUC_RS01730	rplC	50S ribosomal protein L3	1.029	0.0412963	0.846948	0.999078	no	up	mRNA	210.69	225.72	235.4	226.24	206.2	206.08	223.937	212.84
AMUC_RS07675	AMUC_RS07675	hypothetical protein	1.1	0.137368	0.847347	0.999078	no	up	mRNA	38.19	74.22	69.36	110.02	29.33	54.81	60.59	64.72
AMUC_RS03870	AMUC_RS03870	hypothetical protein	0.888	-0.171871	0.847976	0.999078	no	down	mRNA	6.31	9.27	25.33	15.05	11.5	7.79	13.6367	11.4467
AMUC_RS10970	AMUC_RS10970	rubrerythrin	1.015	0.0214084	0.848034	0.999078	no	up	mRNA	2365.01	2276.6	2181.11	2487.7	2020.8	1938.76	2274.24	2149.09
AMUC_RS05485	AMUC_RS05485	hypothetical protein	0.98	-0.0294713	0.848171	0.999078	no	down	mRNA	253.61	257.99	262.99	241.74	227.96	228.94	258.197	232.88
sRNA0212			1.287	0.363479	0.8484	0.999078	no	up	sRNA	0	299.64	0	138.03	88.78	138.12	99.88	121.643
AMUC_RS07160	AMUC_RS07160	hypothetical protein	1.093	0.127801	0.848785	0.999078	no	up	mRNA	10.63	10.43	37.54	40.53	11.61	10.51	19.5333	20.8833
AMUC_RS00040	AMUC_RS00040	DUF4340 domain-containing protein	0.971	-0.0431872	0.848923	0.999078	no	down	mRNA	61.67	55.34	58.07	63.84	50.89	42.77	58.36	52.5
sRNA0026			1.09	0.124586	0.849912	0.999078	no	up	sRNA	3374.94	2641.27	1457.26	1096.98	2473.1	3826.51	2491.16	2465.53
AMUC_RS02205	AMUC_RS02205	family 20 glycosylhydrolase	0.941	-0.0881237	0.850232	0.999078	no	down	mRNA	11.81	14.1	14.21	12.05	15.33	6.96	13.3733	11.4467
AMUC_RS05645	AMUC_RS05645	hypothetical protein	1.032	0.0456255	0.850652	0.999078	no	up	mRNA	147.28	151.88	148.86	196.18	120.29	117.19	149.34	144.553
AMUC_RS06780	AMUC_RS06780	aspartate-semialdehyde dehydrogenase	1.017	0.0236983	0.851567	0.999078	no	up	mRNA	409.37	519.18	451.6	500.68	420.71	376.05	460.05	432.48
AMUC_RS08090	AMUC_RS08090	alpha/beta hydrolase	1.036	0.0516112	0.851607	0.999078	no	up	mRNA	83.98	84.15	68.8	88.38	56.24	83.67	78.9767	76.0967
AMUC_RS07960	AMUC_RS07960	hypothetical protein	1.024	0.0336806	0.851858	0.999078	no	up	mRNA	552.34	496.05	500.39	513.82	437.03	515.85	516.26	488.9
AMUC_RS09025	AMUC_RS09025	nucleotidyltransferase substrate binding protein	1.045	0.0640948	0.851867	0.999078	no	up	mRNA	178.94	132.46	218.6	236.26	154.61	131.89	176.667	174.253
AMUC_RS01540	AMUC_RS01540	shikimate kinase	0.965	-0.0517579	0.851934	0.999078	no	down	mRNA	129.33	217.52	207.94	181.45	167.35	146.4	184.93	165.067
AMUC_RS10335	AMUC_RS10335	phosphoribosyltransferase	0.909	-0.138401	0.852241	0.999078	no	down	mRNA	24.95	24.41	23.41	27.81	20.26	13.69	24.2567	20.5867
AMUC_RS09620	AMUC_RS09620	metallophosphoesterase	0.97	-0.0442447	0.852245	0.999078	no	down	mRNA	100.77	87.18	106.91	99.29	83.9	81.68	98.2867	88.29
AMUC_RS10100	AMUC_RS10100	hypothetical protein	0.977	-0.033324	0.852328	0.999078	no	down	mRNA	286.94	255.17	240.16	257.43	236.26	210.43	260.757	234.707
AMUC_RS00805	AMUC_RS00805	hypothetical protein	0.938	-0.0916073	0.85244	0.999078	no	down	mRNA	50.83	155.68	146.29	69.59	106.71	125.27	117.6	100.523
AMUC_RS07820	AMUC_RS07820	nucleotide exchange factor GrpE	0.987	-0.018625	0.852724	0.999078	no	down	mRNA	1657.08	1506.83	1546.58	1490.2	1410.17	1387.48	1570.16	1429.28
AMUC_RS07350	AMUC_RS07350	ABC transporter permease	1.025	0.0354247	0.853566	0.999078	no	up	mRNA	168.47	172.26	216.9	158.9	160.73	205.48	185.877	175.037
AMUC_RS11170	AMUC_RS11170	glycosyltransferase family 2 protein	0.927	-0.109052	0.853664	0.999078	no	down	mRNA	23.91	18.76	24.96	29.65	15.97	13.8	22.5433	19.8067
AMUC_RS02170	nadD	nicotinate (nicotinamide) nucleotide adenylyltransferase	0.94	-0.0897415	0.853928	0.999078	no	down	mRNA	46.22	41.47	74.3	51.5	51.58	38.06	53.9967	47.0467
[truncated: 587 more rows]

## Sheet: MPS-BHI
Gene_id	Gene name	Gene description	FC(MPS/BHI)	Log2FC(MPS/BHI)	Pvalue	Padjust	Significant	Regulate	Type	BHI_1	BHI_2	BHI_3	MPS_1	MPS_2	MPS_3	BHI	MPS
sRNA0403			7.089	2.82556	1.79e-50	3.25e-47	yes	up	sRNA	17709.2	16896.5	12609.8	78217.7	92083	91433.6	15738.5	87244.8
AMUC_RS12395	AMUC_RS12395	type II toxin-antitoxin system HicA family toxin	2.377	1.249	8.45e-38	7.66e-35	yes	up	mRNA	8233.89	9610.88	8914.39	16650.6	18139.3	15471.2	8919.72	16753.7
sRNA0178			5.245	2.39106	9.71e-25	3.52e-22	yes	up	sRNA	309.74	248.63	171.31	831.48	1159.32	976.06	243.227	988.953
sRNA0051			5.245	2.39106	9.71e-25	3.52e-22	yes	up	sRNA	309.74	248.63	171.31	831.48	1159.32	976.06	243.227	988.953
sRNA0285			5.245	2.39106	9.71e-25	3.52e-22	yes	up	sRNA	309.74	248.63	171.31	831.48	1159.32	976.06	243.227	988.953
AMUC_RS12745	AMUC_RS12745	hypothetical protein	1.897	0.923951	8.67e-24	2.62e-21	yes	up	mRNA	16320.8	17561	18935.5	29834.7	21718.2	27824.6	17605.8	26459.2
sRNA0366			3.044	1.60583	3.9e-19	1.01e-16	yes	up	sRNA	1152.18	922.3	722.24	2093.9	2428.98	2157.21	932.24	2226.7
AMUC_RS09825	AMUC_RS09825	cation-translocating P-type ATPase	17.494	4.12879	2.17e-16	4.9e-14	yes	up	mRNA	6.89	3.87	1.58	52.16	48.37	60.09	4.11333	53.54
sRNA0450			3.225	1.68933	2.43e-16	4.9e-14	yes	up	sRNA	1114.22	879.64	903.88	2759.84	2273.28	2341.74	965.913	2458.29
AMUC_RS11560	AMUC_RS11560	tetratricopeptide repeat protein	2.237	1.16148	2.99e-13	5.35e-11	yes	up	mRNA	135.31	140.75	142.3	272.44	238.95	213.83	139.453	241.74
sRNA0303			5.108	2.35286	3.25e-13	5.35e-11	yes	up	sRNA	684.31	818.03	560.14	2070.03	3785.14	2560.85	687.493	2805.34
sRNA0050			3.142	1.65154	2.17e-12	2.81e-10	yes	up	sRNA	10301.3	8330.58	9420.08	18720.2	27117.9	25142.3	9350.65	23660.1
sRNA0286			3.142	1.65154	2.17e-12	2.81e-10	yes	up	sRNA	10301.3	8330.58	9420.08	18720.2	27117.9	25142.3	9350.65	23660.1
sRNA0179			3.142	1.65154	2.17e-12	2.81e-10	yes	up	sRNA	10301.3	8330.58	9420.08	18720.2	27117.9	25142.3	9350.65	23660.1
sRNA0017			12.173	3.60557	4.06e-12	4.91e-10	yes	up	sRNA	60.66	58.62	86.03	712.79	361.9	907.26	68.4367	660.65
sRNA0005			2.629	1.39452	5.43e-12	6.15e-10	yes	up	sRNA	603.81	493.9	492.05	903.12	1262.91	1119.69	529.92	1095.24
AMUC_RS02535	AMUC_RS02535	hypothetical protein	1.567	0.647743	1.47e-11	1.57e-09	yes	up	mRNA	2405.19	2348.24	2628.03	3288.37	2722.69	2993.7	2460.49	3001.59
AMUC_RS10970	AMUC_RS10970	rubrerythrin	1.755	0.811521	2.39e-11	2.41e-09	yes	up	mRNA	2365.01	2276.6	2181.11	3031.12	3431.26	2958.36	2274.24	3140.25
sRNA0006			2.011	1.00767	1.2e-09	1.14e-07	yes	up	sRNA	3221.54	2858.75	2216.62	3989.05	4853.37	4387.81	2765.64	4410.08
AMUC_RS10195	AMUC_RS10195	hypothetical protein	4.45	2.15369	1.81e-09	1.64e-07	yes	up	mRNA	32.88	20.54	28.78	135.36	50.66	94.99	27.4	93.67
AMUC_RS09440	AMUC_RS09440	DEAD/DEAH box helicase	1.672	0.741813	3.53e-09	3.05e-07	yes	up	mRNA	118.41	128.87	130.65	178.09	161.16	149.98	125.977	163.077
sRNA0267			3.424	1.77563	1.15e-08	9.44e-07	yes	up	sRNA	190.82	292.63	202.76	638.63	598.62	606.86	228.737	614.703
AMUC_RS05360	raiA	ribosome-associated translation inhibitor RaiA	1.443	0.529004	2.4e-08	1.89e-06	yes	up	mRNA	2130.89	2063.01	2139.23	2459.81	2066.78	2562.86	2111.04	2363.15
AMUC_RS04665	AMUC_RS04665	ribonucleoside triphosphate reductase	0.725	-0.463769	4.94e-08	3.73e-06	yes	down	mRNA	836.47	834.11	899.72	497.58	464.27	480.31	856.767	480.72
AMUC_RS06675	AMUC_RS06675	hypothetical protein	1.603	0.680457	1.77e-07	1.28e-05	yes	up	mRNA	360.47	409.76	433.26	578.27	471.57	444.86	401.163	498.233
AMUC_RS07630	AMUC_RS07630	hypothetical protein	1.469	0.555258	5.01e-07	3.5e-05	yes	up	mRNA	630.46	651.42	770.86	828.49	695.6	810.99	684.247	778.36
AMUC_RS00085	AMUC_RS00085	hypothetical protein	1.269	0.343755	8.2e-07	5.51e-05	yes	up	mRNA	12609	12862.5	12827.9	11991.4	13198.9	12532	12766.5	12574.1
AMUC_RS09805	AMUC_RS09805	sigma-70 family RNA polymerase sigma factor	0.651	-0.61879	9.28e-07	6.01e-05	yes	down	mRNA	1489.06	1503.58	1441.16	757.22	698.63	787.06	1477.93	747.637
AMUC_RS08330	rplT	50S ribosomal protein L20	1.816	0.860374	1.41e-06	8.82e-05	yes	up	mRNA	716.11	570.75	608.82	805.93	1043.94	851.26	631.893	900.377
AMUC_RS04935	AMUC_RS04935	cupin domain-containing protein	0.677	-0.563311	1.55e-06	9.27e-05	yes	down	mRNA	3291.62	3503.36	3828.42	2097.21	1690.93	1826.64	3541.13	1871.59
AMUC_RS07525	AMUC_RS07525	PepSY-like domain-containing protein	1.406	0.49163	1.59e-06	9.27e-05	yes	up	mRNA	2792.91	2686.89	2640.13	2810.93	3165.38	2950.62	2706.64	2975.64
AMUC_RS09405	AMUC_RS09405	GTPase domain-containing protein	0.622	-0.68559	3.35e-06	0.000189665	yes	down	mRNA	269.76	290.37	273.72	130.48	129.22	141.48	277.95	133.727
AMUC_RS05475	AMUC_RS05475	hypothetical protein	0.649	-0.624741	3.7e-06	0.000203264	yes	down	mRNA	2703.12	2227.75	2360.73	1339.26	1015.52	1320.42	2430.53	1225.07
AMUC_RS09425	AMUC_RS09425	glycosyltransferase family 2 protein	0.656	-0.607842	9e-06	0.000479868	yes	down	mRNA	403.94	530.24	496.69	238.95	234.31	253.49	476.957	242.25
AMUC_RS06715	gltB	glutamate synthase large subunit	0.695	-0.525205	1.37e-05	0.000707878	yes	down	mRNA	183.37	182.27	170.79	102.45	93.05	92.54	178.81	96.0133
AMUC_RS08800	rpsT	30S ribosomal protein S20	0.636	-0.652551	1.62e-05	0.000794589	yes	down	mRNA	2823	3255.64	3711.25	1793.84	1553.64	1556.29	3263.3	1634.59
sRNA0026			3.62	1.8558	1.62e-05	0.000794589	yes	up	sRNA	3374.94	2641.27	1457.26	5181.24	8169.89	8267.04	2491.16	7206.06
sRNA0343			2.114	1.07999	2.1e-05	0.00100093	yes	up	sRNA	701.7	489.04	567.59	1114.26	944.01	869.87	586.11	976.047
AMUC_RS09350	AMUC_RS09350	alpha amylase C-terminal domain-containing protein	1.423	0.508742	2.32e-05	0.00105156	yes	up	mRNA	253.01	274.3	261.42	305.11	280.72	282.32	262.91	289.383
AMUC_RS08865	AMUC_RS08865	hypothetical protein	5.113	2.35415	2.32e-05	0.00105156	yes	up	mRNA	43.13	9.75	10.66	88.15	84.44	76.08	21.18	82.89
AMUC_RS06890	gyrA	DNA gyrase subunit A	1.524	0.608187	2.88e-05	0.00125107	yes	up	mRNA	121.53	123.54	139	145.54	154.43	154.43	128.023	151.467
sRNA0168			2.113	1.07954	2.9e-05	0.00125107	yes	up	sRNA	228.21	381.59	304.59	514.65	532.14	469.55	304.797	505.447
AMUC_RS09305	AMUC_RS09305	methyltransferase domain-containing protein	1.998	0.998412	3.74e-05	0.00157541	yes	up	mRNA	123.18	148.18	157.39	229.21	199.46	236.1	142.917	221.59
sRNA0025			1.543	0.626141	3.94e-05	0.00162073	yes	up	sRNA	22095.5	20338.5	16713.7	22808.5	25188.5	23823.9	19715.9	23940.3
AMUC_RS02300	rpsU	30S ribosomal protein S21	1.589	0.668081	4.04e-05	0.00162073	yes	up	mRNA	1218.81	1441.49	1805.61	1926.29	1672.31	1980.32	1488.64	1859.64
sRNA0076			3.007	1.58848	4.15e-05	0.00162073	yes	up	sRNA	147.84	260.15	228.46	495.92	595.55	434.16	212.15	508.543
sRNA0296			1.476	0.5619	4.2e-05	0.00162073	yes	up	sRNA	4473.75	3876.95	4355.07	5652	3999.82	5147.62	4235.26	4933.15
AMUC_RS09905	AMUC_RS09905	extracellular solute-binding protein	1.808	0.854394	5.78e-05	0.00218482	yes	up	mRNA	51.95	59.03	61.84	89.58	74.26	77.68	57.6067	80.5067
AMUC_RS05510	AMUC_RS05510	PEP-CTERM sorting domain-containing protein	1.702	0.767052	6.02e-05	0.00222872	yes	up	mRNA	283.65	290.77	352.46	416.3	386.18	425.95	308.96	409.477
AMUC_RS06275	AMUC_RS06275	TIGR01777 family oxidoreductase	0.72	-0.474421	8.75e-05	0.00317257	yes	down	mRNA	1085.56	1235.6	1159.1	602.39	744.22	609.05	1160.09	651.887
AMUC_RS09380	AMUC_RS09380	HPr family phosphocarrier protein	0.566	-0.820139	0.000104711	0.00372238	yes	down	mRNA	2263.1	1706.05	1713.96	789.26	836.53	919.66	1894.37	848.483
AMUC_RS06505	AMUC_RS06505	hypothetical protein	1.374	0.458333	0.000115875	0.0039908	yes	up	mRNA	1050.43	1066.14	1151.54	1271.11	1103.82	1117.37	1089.37	1164.1
AMUC_RS10490	AMUC_RS10490	homoserine dehydrogenase	0.595	-0.749772	0.000116664	0.0039908	yes	down	mRNA	232.41	235.27	221.01	110.92	94.84	110.09	229.563	105.283
AMUC_RS06740	rpmH	50S ribosomal protein L34	0.565	-0.824208	0.000123051	0.00412152	yes	down	mRNA	2087.56	2507.73	2017.68	917.68	838.75	1188.89	2204.32	981.773
AMUC_RS05835	AMUC_RS05835	hypothetical protein	2.016	1.01118	0.000125032	0.00412152	yes	up	mRNA	129.23	230.67	177.18	303.17	251.6	284.92	179.027	279.897
AMUC_RS07270	AMUC_RS07270	hypothetical protein	3.118	1.64083	0.000131184	0.00424709	yes	up	mRNA	24.6	34.83	48.29	105.82	55.63	98.75	35.9067	86.7333
AMUC_RS10670	AMUC_RS10670	MFS transporter	0.697	-0.520603	0.000222184	0.00704583	yes	down	mRNA	472.96	453.88	408.74	262.66	229.04	228.39	445.193	240.03
AMUC_RS05570	rpoB	DNA-directed RNA polymerase subunit beta	1.358	0.441143	0.000225404	0.00704583	yes	up	mRNA	146.8	176.23	177.64	189.26	181.55	156.04	166.89	175.617
AMUC_RS03755	trxA	thioredoxin	0.759	-0.397173	0.000252351	0.00775445	yes	down	mRNA	8904.67	8806.2	7332.72	5103.04	5211.76	4657.76	8347.86	4990.85
AMUC_RS08910	AMUC_RS08910	hypothetical protein	4.26	2.09101	0.000263847	0.00797256	yes	up	mRNA	16.57	10.84	7.39	54.94	21.85	35.37	11.6	37.3867
AMUC_RS00740	AMUC_RS00740	transposase	1.664	0.734821	0.000284278	0.00844912	yes	up	mRNA	469.52	781.37	920.78	1003.13	910.6	916.83	723.89	943.52
AMUC_RS08020	AMUC_RS08020	hypothetical protein	1.513	0.597758	0.000290735	0.00850167	yes	up	mRNA	266.02	255.56	302.22	372.66	276.33	314.95	274.6	321.313
AMUC_RS04500	clpB	ATP-dependent chaperone ClpB	1.163	0.218145	0.000305137	0.00878117	yes	up	mRNA	2867.57	3050.26	2971.41	2821.03	2583.14	2596.23	2963.08	2666.8
AMUC_RS01520	rpmF	50S ribosomal protein L32	0.714	-0.485716	0.000311225	0.00881641	yes	down	mRNA	8870.52	10560.9	12324.7	6718.3	5640.95	5633.67	10585.4	5997.64
AMUC_RS06320	eno	phosphopyruvate hydratase	0.812	-0.301025	0.000391652	0.0109241	yes	down	mRNA	1538.56	1591.12	1548.55	1007.54	943.3	990.36	1559.41	980.4
sRNA0001			1.502	0.586854	0.000427346	0.0117391	yes	up	sRNA	8737.99	9038.71	9103.17	10045.1	11562.7	10710.1	8959.96	10772.6
AMUC_RS10330	AMUC_RS10330	hypothetical protein	0.818	-0.290201	0.000478392	0.012768	yes	down	mRNA	6728.38	6562.03	6620.7	4702.83	3754.79	4218.22	6637.04	4225.28
AMUC_RS12495	AMUC_RS12495	hypothetical protein	2.704	1.43531	0.000478889	0.012768	yes	up	mRNA	28.22	32.71	57.69	102.17	78.34	71.04	39.54	83.85
AMUC_RS04020	AMUC_RS04020	3-deoxy-7-phosphoheptulonate synthase	0.726	-0.460966	0.000494403	0.012828	yes	down	mRNA	664.92	675.56	676.44	345.54	420.45	377.56	672.307	381.183
AMUC_RS02640	AMUC_RS02640	NPCBM/NEW2 domain-containing protein	1.462	0.547542	0.00049529	0.012828	yes	up	mRNA	133.59	126.59	119.33	151.86	131.48	144.51	126.503	142.617
sRNA0056			2.425	1.27798	0.000590847	0.0145637	yes	up	sRNA	318.96	163.81	105.61	291.65	374.33	450.95	196.127	372.31
sRNA0280			2.425	1.27798	0.000590847	0.0145637	yes	up	sRNA	318.96	163.81	105.61	291.65	374.33	450.95	196.127	372.31
sRNA0173			2.425	1.27798	0.000590847	0.0145637	yes	up	sRNA	318.96	163.81	105.61	291.65	374.33	450.95	196.127	372.31
AMUC_RS08070	fabD	ACP S-malonyltransferase	1.516	0.599877	0.000594438	0.0145637	yes	up	mRNA	250.26	262.45	268.46	345.85	274.38	295.65	260.39	305.293
AMUC_RS04795	AMUC_RS04795	thiamine pyrophosphate-dependent dehydrogenase E1 component subunit alpha	1.44	0.526313	0.000744489	0.0179968	yes	up	mRNA	379	358.04	351.15	376.59	365.75	469.89	362.73	404.077
AMUC_RS03835	AMUC_RS03835	phosphoglycerate dehydrogenase	1.524	0.607634	0.000771831	0.0184122	yes	up	mRNA	131	126.41	124.62	151.04	153.25	147.2	127.343	150.497
AMUC_RS08355	AMUC_RS08355	PD-(D/E)XK nuclease family protein	1.534	0.61757	0.000798337	0.0187972	yes	up	mRNA	60.83	65.35	72.42	80.27	75.44	80.23	66.2	78.6467
AMUC_RS01675	rplN	50S ribosomal protein L14	1.67	0.740013	0.000897391	0.0208586	yes	up	mRNA	500.82	605.04	534.24	816.01	803.78	534.71	546.7	718.167
AMUC_RS01565	AMUC_RS01565	signal transduction protein with EFhand domain	0.818	-0.289473	0.000947581	0.0217464	yes	down	mRNA	2565.83	2539.75	2682.59	1604.12	1730.12	1624.88	2596.06	1653.04
AMUC_RS04490	AMUC_RS04490	bifunctional helix-turn-helix transcriptional regulator/GNAT family N-acetyltransferase	1.383	0.467864	0.000976157	0.0220765	yes	up	mRNA	454.03	526.12	516.19	604.08	421.51	570.27	498.78	531.953
sRNA0106			2.753	1.46114	0.000991033	0.0220765	yes	up	sRNA	289.71	312.39	124.44	572.48	348.57	639.04	242.18	520.03
AMUC_RS04245	AMUC_RS04245	rhomboid family intramembrane serine protease	0.714	-0.486929	0.000998494	0.0220765	yes	down	mRNA	655.32	593.51	749.79	388.81	340.76	376.2	666.207	368.59
AMUC_RS12070	AMUC_RS12070	HAD hydrolase-like protein	0.477	-1.06719	0.00101519	0.0221752	yes	down	mRNA	122.56	146.99	134.29	30.1	52.77	67.76	134.613	50.21
AMUC_RS12150	AMUC_RS12150	thioredoxin family protein	2.287	1.19338	0.00103404	0.0222621	yes	up	mRNA	53.18	34.78	53.37	68.59	93.94	90.58	47.11	84.37
AMUC_RS11905	AMUC_RS11905	MerR family DNA-binding transcriptional regulator	1.629	0.703808	0.00105375	0.0222621	yes	up	mRNA	163.96	126.47	192	256.95	153.16	196.76	160.81	202.29
AMUC_RS02520	purM	phosphoribosylformylglycinamidine cyclo-ligase	0.791	-0.33876	0.00105601	0.0222621	yes	down	mRNA	1109.84	1175.67	1208.77	739.04	684.88	718.41	1164.76	714.11
AMUC_RS06295	AMUC_RS06295	ATP-binding cassette domain-containing protein	1.599	0.676821	0.00125174	0.0260852	yes	up	mRNA	183.82	167.12	181.77	247.86	216.69	196.77	177.57	220.44
AMUC_RS02720	AMUC_RS02720	hypothetical protein	0.847	-0.240064	0.00130017	0.0267865	yes	down	mRNA	4291.04	4507.09	4962.59	3243.59	2719.55	3061.17	4586.91	3008.1
AMUC_RS05045	AMUC_RS05045	acyltransferase family protein	4.293	2.10205	0.00132136	1	yes	up	mRNA	11	7.2	5.89	26.34	21.76	30.82	8.03	26.3067
AMUC_RS03995	guaA	glutamine-hydrolyzing GMP synthase	1.623	0.698621	0.00138625	0.027931	yes	up	mRNA	79.53	94.95	90.31	102.68	111.98	118.74	88.2633	111.133
AMUC_RS02260	AMUC_RS02260	ABC transporter substrate-binding protein	0.783	-0.352053	0.00138654	0.027931	yes	down	mRNA	921.13	887.55	931.54	537.05	573.34	558.86	913.407	556.417
AMUC_RS11200	AMUC_RS11200	hypothetical protein	0.736	-0.441361	0.00144824	0.0287331	yes	down	mRNA	730.02	682.48	799.23	502.09	391.97	367.91	737.243	420.657
AMUC_RS05575	rplL	50S ribosomal protein L7/L12	1.93	0.948935	0.00145805	0.0287331	yes	up	mRNA	202.89	179.99	272.27	355.25	365.79	277.31	218.383	332.783
AMUC_RS04730	efp	elongation factor P	0.745	-0.425174	0.00150669	0.0288321	yes	down	mRNA	1293.24	1345.15	1262.91	727.12	786.35	756.31	1300.43	756.593
AMUC_RS01195	AMUC_RS01195	ubiquinone-dependent pyruvate dehydrogenase	0.725	-0.463056	0.00150816	0.0288321	yes	down	mRNA	326.86	318.05	290.86	163.6	185.23	178.7	311.923	175.843
AMUC_RS11890	AMUC_RS11890	glycoside hydrolase family 88 protein	1.778	0.830229	0.00151078	0.0288321	yes	up	mRNA	35.02	38.63	28.65	45.74	44.8	49.57	34.1	46.7033
AMUC_RS07690	AMUC_RS07690	malate dehydrogenase	1.242	0.313242	0.00162776	0.0307408	yes	up	mRNA	1139.33	1034.25	1179.35	1104.79	1082.7	1049.12	1117.64	1078.87
AMUC_RS02665	rpmA	50S ribosomal protein L27	1.893	0.920849	0.00167797	0.0313625	yes	up	mRNA	393.33	307.44	529.74	634.25	558.36	648.12	410.17	613.577
AMUC_RS07095	fabF	beta-ketoacyl-ACP synthase II	0.77	-0.37645	0.00196578	0.0363068	yes	down	mRNA	598.03	698.88	763.1	460.99	366.48	398.63	686.67	408.7
sRNA0351			1.948	0.961775	0.00199753	0.0363068	yes	up	sRNA	910.68	1413.57	1275.4	1827.26	2001.48	1784.25	1199.88	1871
AMUC_RS04235	leuB	3-isopropylmalate dehydrogenase	0.675	-0.568096	0.00200258	0.0363068	yes	down	mRNA	265.77	282.5	300.23	147.76	146.36	150.34	282.833	148.153
AMUC_RS06290	ilvC	ketol-acid reductoisomerase	1.284	0.361002	0.0020241	0.0363335	yes	up	mRNA	741.2	683.08	672.06	741.2	674.91	671.3	698.78	695.803
AMUC_RS03735	AMUC_RS03735	autotransporter outer membrane beta-barrel domain-containing protein	0.841	-0.249882	0.00205049	0.0364465	yes	down	mRNA	682.87	746.66	711.84	475.75	437.56	477.89	713.79	463.733
AMUC_RS09855	AMUC_RS09855	PDZ domain-containing protein	0.851	-0.232103	0.00210615	0.0370724	yes	down	mRNA	5799.28	5870.05	5395.81	3850.18	3864.07	3568.71	5688.38	3760.99
AMUC_RS09175	AMUC_RS09175	hypothetical protein	0.569	-0.812253	0.0022619	0.0392169	yes	down	mRNA	146.99	105.12	123.58	66.22	29.89	66.21	125.23	54.1067
AMUC_RS09365	argF	ornithine carbamoyltransferase	1.716	0.779278	0.00227125	0.0392169	yes	up	mRNA	125.97	107.11	146.63	174.07	217.17	121.12	126.57	170.787
AMUC_RS06705	AMUC_RS06705	glutamine synthetase III	0.725	-0.464211	0.00233507	0.0399385	yes	down	mRNA	211.56	192.85	211.12	128.33	102.61	113.03	205.177	114.657
AMUC_RS12575	AMUC_RS12575	hypothetical protein	0.704	-0.507347	0.00245892	0.0416637	yes	down	mRNA	3742.02	4843.65	4429.48	2544.1	2601.84	2145.36	4338.38	2430.43
AMUC_RS04690	AMUC_RS04690	hypothetical protein	0.803	-0.317032	0.00252035	0.0423093	yes	down	mRNA	2302.19	2364.48	2452.73	1603.57	1491.31	1361.54	2373.13	1485.47
AMUC_RS03665	tsf	translation elongation factor Ts	2.101	1.07119	0.00276	0.0459072	yes	up	mRNA	50.37	60.63	42.28	86.07	73.77	88.11	51.0933	82.65
AMUC_RS00600	AMUC_RS00600	efflux RND transporter periplasmic adaptor subunit	0.826	-0.276211	0.00281365	0.0463741	yes	down	mRNA	1674.56	1499.56	1511.61	1091.55	983.25	925.52	1561.91	1000.11
AMUC_RS09520	AMUC_RS09520	hypothetical protein	0.781	-0.356503	0.00300864	0.0491411	yes	down	mRNA	1509.94	1476.47	1858.91	1025.85	1010.16	914.16	1615.11	983.39
sRNA0282			2.18	1.12419	0.00310994	0.049459	yes	up	sRNA	1052.13	659.65	464.96	1223.57	1435.39	1078.13	725.58	1245.7
sRNA0054			2.18	1.12419	0.00310994	0.049459	yes	up	sRNA	1052.13	659.65	464.96	1223.57	1435.39	1078.13	725.58	1245.7
sRNA0175			2.18	1.12419	0.00310994	0.049459	yes	up	sRNA	1052.13	659.65	464.96	1223.57	1435.39	1078.13	725.58	1245.7
AMUC_RS07510	dnaK	molecular chaperone DnaK	1.149	0.199818	0.0031402	0.049506	yes	up	mRNA	1821.07	1921.77	1923.72	1760.1	1633.67	1644.18	1888.85	1679.32
sRNA0117			2.462	1.2996	0.00348241	0.0541077	yes	up	sRNA	146.53	162.57	101.46	256.96	249.57	284.25	136.853	263.593
AMUC_RS08550	sufT	putative Fe-S cluster assembly protein SufT	0.684	-0.548161	0.00349178	0.0541077	yes	down	mRNA	518.19	586.13	564.1	285.02	340.38	270.38	556.14	298.593
AMUC_RS03605	recA	recombinase RecA	0.755	-0.405176	0.00353807	0.0543603	yes	down	mRNA	585.49	659.31	770.43	432.03	332.96	409.9	671.743	391.63
sRNA0330			0.52	-0.944796	0.0037155	0.0566067	yes	down	sRNA	368.47	394.99	403.65	187.91	205.35	88.33	389.037	160.53
AMUC_RS10820	AMUC_RS10820	MarR family transcriptional regulator	0.691	-0.532371	0.00395802	0.059799	yes	down	mRNA	829.34	829.64	901.19	478.85	354.22	535.61	853.39	456.227
AMUC_RS05565	rpoC	DNA-directed RNA polymerase subunit beta'	1.253	0.325059	0.00405791	0.0604322	yes	up	mRNA	169.73	187.82	166.85	180.79	173.78	153.96	174.8	169.51
AMUC_RS02385	pyk	pyruvate kinase	0.777	-0.363261	0.00406659	0.0604322	yes	down	mRNA	477.62	514.83	502.75	287.98	297.65	315.73	498.4	300.453
AMUC_RS04590	AMUC_RS04590	HD domain-containing protein	1.844	0.883033	0.00416723	0.0614242	yes	up	mRNA	53.86	60.15	64.1	77.99	91.31	86.97	59.37	85.4233
AMUC_RS01400	AMUC_RS01400	hypothetical protein	5.17	2.3701	0.00418346	1	yes	up	mRNA	15.3	3.75	9.23	42.39	38.97	32.39	9.42667	37.9167
AMUC_RS09300	AMUC_RS09300	UTP--glucose-1-phosphate uridylyltransferase	0.737	-0.439303	0.00426165	0.0623095	yes	down	mRNA	304.05	349.72	348.34	189.08	181.07	201.94	334.037	190.697
AMUC_RS07165	AMUC_RS07165	hypothetical protein	2.101	1.07127	0.00431726	0.0626176	yes	up	mRNA	78.62	84.64	72.68	152.45	106.77	123.63	78.6467	127.617
AMUC_RS07360	AMUC_RS07360	efflux RND transporter periplasmic adaptor subunit	1.232	0.300867	0.00448709	0.0645643	yes	up	mRNA	926.28	916.57	874.87	879.02	891.37	830.36	905.907	866.917
AMUC_RS09285	coaD	pantetheine-phosphate adenylyltransferase	0.604	-0.726403	0.00452626	0.064615	yes	down	mRNA	351.54	359.66	353.24	150.51	162.76	188.5	354.813	167.257
AMUC_RS05455	AMUC_RS05455	alpha/beta fold hydrolase	0.722	-0.469907	0.00485591	0.0687795	yes	down	mRNA	863.81	684.16	807.92	376.49	526.97	431.5	785.297	444.987
AMUC_RS06475	AMUC_RS06475	4Fe-4S dicluster domain-containing protein	1.536	0.618862	0.00509553	0.071614	yes	up	mRNA	36.68	43.62	50.76	54.83	51.11	50.21	43.6867	52.05
AMUC_RS05610	tuf	elongation factor Tu	1.184	0.244089	0.00522654	0.0728901	yes	up	mRNA	2351.35	2897.18	2977.01	2770.96	2409.03	2366.63	2741.85	2515.54
AMUC_RS03125	AMUC_RS03125	hypothetical protein	0.436	-1.19912	0.00537961	0.0744521	yes	down	mRNA	454.11	297.29	366.67	154.16	117.68	109.52	372.69	127.12
AMUC_RS01965	menB	1%2C4-dihydroxy-2-naphthoyl-CoA synthase	0.757	-0.401638	0.00545989	0.0749907	yes	down	mRNA	675.31	747.12	663.42	432.26	369.2	419.73	695.283	407.063
AMUC_RS00215	glsA	glutaminase A	0.718	-0.478274	0.00555927	0.0757817	yes	down	mRNA	383.72	402.68	433.21	269.93	201.81	204.66	406.537	225.467
AMUC_RS01560	AMUC_RS01560	tyrosine recombinase XerC	0.754	-0.407369	0.00573481	0.0767884	yes	down	mRNA	618.02	550.66	599.06	395.05	324.37	313.27	589.247	344.23
AMUC_RS01715	rplB	50S ribosomal protein L2	1.416	0.501972	0.00575046	0.0767884	yes	up	mRNA	248.36	288.5	323.33	346.66	294.44	304.62	286.73	315.24
AMUC_RS06300	AMUC_RS06300	FadR family transcriptional regulator	2.108	1.07616	0.00576019	0.0767884	yes	up	mRNA	72.24	79.64	50.78	63.29	127.67	141.53	67.5533	110.83
sRNA0004			2.469	1.30372	0.00595656	0.0788266	yes	up	sRNA	1446.32	1970.13	2034.19	4095.99	3035.75	3586.62	1816.88	3572.79
sRNA0097			6.432	2.68523	0.00669776	1	yes	up	sRNA	73.9	140.28	122.6	494.69	880.74	380.28	112.26	585.237
AMUC_RS07515	groES	co-chaperone GroES	1.487	0.572833	0.00696195	0.0914638	yes	up	mRNA	829.24	636.79	901.37	1060.16	728.03	965.35	789.133	917.847
AMUC_RS10095	AMUC_RS10095	hypothetical protein	1.194	0.255694	0.00707038	0.0922201	yes	up	mRNA	1232.41	1532.81	1575.86	1370.96	1361.29	1285.2	1447.03	1339.15
AMUC_RS05145	infB	translation initiation factor IF-2	1.208	0.272453	0.00717832	0.0929592	yes	up	mRNA	438.63	442.45	481.94	427.07	418.45	429.96	454.34	425.16
AMUC_RS06885	gyrB	DNA topoisomerase (ATP-hydrolyzing) subunit B	1.298	0.376611	0.00763156	0.0981278	yes	up	mRNA	150.46	141.65	154.66	154.35	141.23	152.91	148.923	149.497
sRNA0226			0.76	-0.395757	0.007699	0.0982979	yes	down	sRNA	2888.69	2621.41	2654.82	1670.23	1533.09	1679.64	2721.64	1627.65
AMUC_RS00940	AMUC_RS00940	phage holin family protein	0.719	-0.476302	0.00776492	0.0984461	yes	down	mRNA	887.91	1031.22	949.8	546.96	570.35	500.34	956.31	539.217
sRNA0094			2.184	1.12711	0.00786949	0.099079	yes	up	sRNA	173.63	107.58	101.81	228.46	255.14	174.14	127.673	219.247
AMUC_RS03730	AMUC_RS03730	excinuclease ABC subunit UvrA	2.32	1.21387	0.00842599	0.104681	yes	up	mRNA	9.31	11.27	6.89	18.18	18.21	12.85	9.15667	16.4133
AMUC_RS06870	AMUC_RS06870	FKBP-type peptidyl-prolyl cis-trans isomerase	0.772	-0.373547	0.00842988	0.104681	yes	down	mRNA	717.36	875.19	831.79	551.31	490.78	412.55	808.113	484.88
AMUC_RS08405	AMUC_RS08405	hypothetical protein	0.593	-0.753417	0.00895674	0.110466	yes	down	mRNA	145.68	186.21	145.3	75.65	78.6	66.34	159.063	73.53
AMUC_RS06000	AMUC_RS06000	DUF2851 family protein	2.236	1.16104	0.00904618	0.110775	yes	up	mRNA	13.68	18.33	20.96	26.1	42.16	25.34	17.6567	31.2
AMUC_RS11430	AMUC_RS11430	hypothetical protein	1.935	0.952211	0.00910737	0.110775	yes	up	mRNA	30.03	20.89	38.14	53.88	36.05	43.48	29.6867	44.47
AMUC_RS00585	AMUC_RS00585	RsmB/NOP family class I SAM-dependent RNA methyltransferase	0.636	-0.652241	0.00916509	0.110775	yes	down	mRNA	166.01	197.08	223.75	83.83	107.73	100.97	195.613	97.51
sRNA0245			3.942	1.97875	0.00929587	1	yes	up	sRNA	981.79	1543	1127.81	5733.08	1134.82	4353.95	1217.53	3740.62
sRNA0410			1.447	0.532781	0.00935236	0.111511	yes	up	sRNA	2193.03	1882.63	1675.89	2621.51	1664.7	2261.64	1917.18	2182.62
AMUC_RS10325	AMUC_RS10325	GNAT family N-acetyltransferase	1.884	0.913854	0.00940585	0.111511	yes	up	mRNA	88.93	104.5	80.04	173.35	102.63	120.33	91.1567	132.103
AMUC_RS05830	AMUC_RS05830	carbohydrate porin	0.844	-0.244072	0.00946522	0.111511	yes	down	mRNA	1262.89	1141.59	1211.61	804.35	712.05	844.47	1205.36	786.957
AMUC_RS01120	rplS	50S ribosomal protein L19	1.298	0.37668	0.00947194	0.111511	yes	up	mRNA	1283.42	1589.56	1848.18	1618.12	1688.7	1504.46	1573.72	1603.76
AMUC_RS10830	AMUC_RS10830	efflux RND transporter permease subunit	0.831	-0.266815	0.00954151	0.111605	yes	down	mRNA	345.22	352.98	366.79	251.39	206.65	224.91	354.997	227.65
AMUC_RS01845	AMUC_RS01845	AAA family ATPase	3.446	1.78483	0.0103149	1	yes	up	mRNA	6.39	4.48	2.93	16.11	3.09	16.38	4.6	11.86
AMUC_RS11995	AMUC_RS11995	STAS domain-containing protein	1.665	0.735108	0.0106971	0.124319	yes	up	mRNA	138.08	185.73	194.3	215.27	241.79	219.53	172.703	225.53
AMUC_RS04565	AMUC_RS04565	SWIM zinc finger family protein	0.547	-0.870889	0.0111416	0.128074	yes	down	mRNA	203.77	191.01	118.61	68.63	75.15	74.76	171.13	72.8467
sRNA0239			2.783	1.47672	0.0111754	0.128074	yes	up	sRNA	169.28	253.7	45.82	273.89	352.62	400.6	156.267	342.37
AMUC_RS03680	kdsA	3-deoxy-8-phosphooctulonate synthase	0.687	-0.540781	0.0112321	0.128074	yes	down	mRNA	313.48	317.16	311.65	154.1	202.55	152.7	314.097	169.783
AMUC_RS06495	AMUC_RS06495	hypothetical protein	1.481	0.566231	0.0113738	0.128879	yes	up	mRNA	310.15	280.18	284.48	317.25	303.76	384.86	291.603	335.29
AMUC_RS12830	AMUC_RS12830	TraR/DksA family transcriptional regulator	1.248	0.31911	0.0116043	0.130675	yes	up	mRNA	727.61	816.95	931.05	806.97	687.18	896.43	825.203	796.86
AMUC_RS00340	AMUC_RS00340	protein arginine kinase	0.858	-0.221552	0.0119104	0.133294	yes	down	mRNA	1777.49	1905.65	1999.54	1348.66	1268.36	1166.56	1894.23	1261.19
AMUC_RS11800	AMUC_RS11800	3D domain-containing protein	0.796	-0.329304	0.0128244	0.142642	yes	down	mRNA	903.4	958.24	1062.97	628.87	517.03	654.91	974.87	600.27
AMUC_RS01585	AMUC_RS01585	NUDIX domain-containing protein	0.615	-0.700868	0.0133178	0.147226	yes	down	mRNA	242.69	187.49	217.86	116.9	116.25	79.13	216.013	104.093
sRNA0265			0.08	-3.64698	0.0133592	1	yes	down	sRNA	395.9	872.36	1773.52	0	226.14	0	1013.93	75.38
sRNA0131			22.222	4.47392	0.0136308	1	yes	up	sRNA	0	0	0	146.65	904.56	172.5	0	407.903
AMUC_RS01570	yajC	preprotein translocase subunit YajC	0.668	-0.582166	0.0143986	0.15821	yes	down	mRNA	864.2	1017.45	753.74	577.27	387.65	404.44	878.463	456.453
AMUC_RS11975	coaE	dephospho-CoA kinase	0.693	-0.529308	0.0145112	0.158487	yes	down	mRNA	487.28	392.29	435.11	243.87	214.41	248.59	438.227	235.623
AMUC_RS06210	AMUC_RS06210	hypothetical protein	1.73	0.790895	0.0150791	0.163703	yes	up	mRNA	60.68	42.96	48.69	43.64	78.93	82.9	50.7767	68.49
AMUC_RS02495	AMUC_RS02495	DEAD/DEAH box helicase	0.73	-0.454733	0.0157818	0.170312	yes	down	mRNA	137.32	172.63	170.89	93.63	87.26	90.66	160.28	90.5167
AMUC_RS10545	ppdK	pyruvate%2C phosphate dikinase	1.247	0.318059	0.016314	0.175013	yes	up	mRNA	190.92	202.22	192.28	185.84	216.73	165.25	195.14	189.273
AMUC_RS07890	AMUC_RS07890	hypothetical protein	1.346	0.428821	0.0166195	0.177242	yes	up	mRNA	195.79	179.92	169.44	213.16	158.82	192.81	181.717	188.263
AMUC_RS07245	AMUC_RS07245	hypothetical protein	0.44	-1.18477	0.016784	0.17795	yes	down	mRNA	132.7	69.98	95.69	26.37	40.42	36.97	99.4567	34.5867
AMUC_RS02955	AMUC_RS02955	rod shape-determining protein	0.796	-0.329404	0.0172008	0.181309	yes	down	mRNA	447.32	455.14	454.56	266.55	309.27	266.44	452.34	280.753
AMUC_RS11565	argS	arginine--tRNA ligase	1.176	0.234365	0.0174004	0.181507	yes	up	mRNA	721.52	738.65	769.31	672.88	752.4	611.95	743.16	679.077
AMUC_RS00210	AMUC_RS00210	amino acid permease	0.825	-0.276679	0.0174198	0.181507	yes	down	mRNA	647.61	654.41	600.37	429.8	335.73	444.07	634.13	403.2
AMUC_RS04080	rfaD	ADP-glyceromanno-heptose 6-epimerase	0.758	-0.399942	0.017779	0.18419	yes	down	mRNA	404.97	407.17	405.13	249.17	270.6	201.32	405.757	240.363
AMUC_RS05140	rbfA	30S ribosome-binding factor RbfA	1.19	0.250511	0.018182	0.187295	yes	up	mRNA	924.9	882.44	949.77	882.78	866.02	800.73	919.037	849.843
AMUC_RS09415	AMUC_RS09415	YqgE/AlgH family protein	0.752	-0.411153	0.018357	0.18803	yes	down	mRNA	731.04	766.22	764.29	469.24	345.86	497.83	753.85	437.643
AMUC_RS08170	AMUC_RS08170	sodium-translocating pyrophosphatase	1.64	0.713656	0.0185997	0.189445	yes	up	mRNA	34.43	27.39	31.56	30.76	44.45	44.14	31.1267	39.7833
AMUC_RS04785	AMUC_RS04785	2-oxo acid dehydrogenase subunit E2	1.314	0.393417	0.0189099	0.191529	yes	up	mRNA	241.68	256.35	310.04	230.71	311.04	286.25	269.357	276
AMUC_RS06315	AMUC_RS06315	septum formation initiator family protein	0.772	-0.373729	0.0191046	0.192185	yes	down	mRNA	1028.21	911.46	891.41	643.46	527.08	526.96	943.693	565.833
AMUC_RS05700	AMUC_RS05700	hypothetical protein	0.708	-0.497923	0.0191944	0.192185	yes	down	mRNA	422.12	433	368.54	228.16	225.61	220.66	407.887	224.81
AMUC_RS09275	AMUC_RS09275	DUF418 domain-containing protein	1.922	0.942686	0.0192927	0.192185	yes	up	mRNA	43.66	22.97	27.53	48.24	34.36	56.12	31.3867	46.24
AMUC_RS10920	AMUC_RS10920	hypothetical protein	0.492	-1.02382	0.0197215	0.194068	yes	down	mRNA	159.49	95.82	136.91	60.22	24.61	61.32	130.74	48.7167
AMUC_RS11290	serS	serine--tRNA ligase	0.773	-0.371235	0.0197467	0.194068	yes	down	mRNA	359.64	405.26	318.14	223.05	194.88	228.01	361.013	215.313
AMUC_RS11055	katE	catalase HPII	0.84	-0.251871	0.0198029	0.194068	yes	down	mRNA	673.95	804.96	792.11	593.29	418.03	461.11	757.007	490.81
AMUC_RS11605	secA	preprotein translocase subunit SecA	1.21	0.275319	0.0199929	0.194557	yes	up	mRNA	169.44	201.07	195.07	178.15	177.27	174.59	188.527	176.67
AMUC_RS10340	polA	DNA polymerase I	1.388	0.473497	0.0200673	0.194557	yes	up	mRNA	52.39	58.87	69.52	70.2	53.89	69.35	60.26	64.48
AMUC_RS05985	AMUC_RS05985	alkaline phosphatase family protein	0.793	-0.334404	0.0203248	0.196004	yes	down	mRNA	271.77	305.47	269.74	168.35	190.51	163.84	282.327	174.233
AMUC_RS01835	AMUC_RS01835	hypothetical protein	7.492	2.90532	0.0203481	1	yes	up	mRNA	0	1.71	2.8	5.78	8.87	12.56	1.50333	9.07
AMUC_RS04065	AMUC_RS04065	glycosyltransferase family 8 protein	1.622	0.698172	0.0208162	0.199263	yes	up	mRNA	54.68	47.55	76.47	74.21	79.45	73.09	59.5667	75.5833
AMUC_RS04895	msrB	peptide-methionine (R)-S-oxide reductase MsrB	1.239	0.30921	0.0208825	0.199263	yes	up	mRNA	424.75	485.09	547.49	459.21	403.39	532.89	485.777	465.163
AMUC_RS03670	rpsB	30S ribosomal protein S2	1.466	0.552161	0.0211398	0.199819	yes	up	mRNA	182.6	212.28	305.85	302.99	172.56	317.21	233.577	264.253
AMUC_RS06425	AMUC_RS06425	magnesium transporter CorA family protein	0.807	-0.310166	0.0212013	0.199819	yes	down	mRNA	541.44	598.06	646.69	383.35	339.18	392.27	595.397	371.6
AMUC_RS02135	rpsO	30S ribosomal protein S15	1.579	0.658908	0.0212714	0.199819	yes	up	mRNA	362.76	538.06	369.9	564.19	438.87	564.34	423.573	522.467
AMUC_RS10680	htpG	molecular chaperone HtpG	1.138	0.186033	0.0215523	0.200308	yes	up	mRNA	1021.61	1138.92	1145.5	1015.84	964.69	932.38	1102.01	970.97
AMUC_RS10355	AMUC_RS10355	YbjN domain-containing protein	0.786	-0.347832	0.021646	0.200308	yes	down	mRNA	1063.56	997.67	1079.52	695.88	577.3	644.24	1046.92	639.14
AMUC_RS08755	AMUC_RS08755	hypothetical protein	1.581	0.660416	0.0217641	0.200308	yes	up	mRNA	48.14	48.42	43.21	55.68	64.1	52.17	46.59	57.3167
AMUC_RS06875	AMUC_RS06875	autotransporter-associated beta strand repeat-containing protein	0.878	-0.187604	0.0217654	0.200308	yes	down	mRNA	213.34	214.8	216.29	153.11	141.04	143.01	214.81	145.72
AMUC_RS11680	AMUC_RS11680	hypothetical protein	1.316	0.396202	0.0228938	0.209075	yes	up	mRNA	128.86	115.07	114.69	103.19	126.47	136.29	119.54	121.983
AMUC_RS12390	AMUC_RS12390	helix-turn-helix domain-containing protein	1.516	0.60056	0.022975	0.209075	yes	up	mRNA	92.58	94.72	128.07	119.75	146.96	108.85	105.123	125.187
AMUC_RS02190	AMUC_RS02190	type II secretion system GspH family protein	1.187	0.247027	0.0230849	0.209075	yes	up	mRNA	1093.76	1149.44	1110.08	1008.15	1077.87	1011.77	1117.76	1032.6
AMUC_RS05590	rplK	50S ribosomal protein L11	1.663	0.733999	0.0232428	0.209075	yes	up	mRNA	187.82	203.9	184.71	179.51	203.86	361.37	192.143	248.247
AMUC_RS07880	AMUC_RS07880	ribose-phosphate pyrophosphokinase	0.785	-0.348639	0.0232947	0.209075	yes	down	mRNA	457.24	481.84	485.11	296.65	246.07	320.03	474.73	287.583
AMUC_RS01605	AMUC_RS01605	hypothetical protein	1.446	0.532405	0.023681	0.211496	yes	up	mRNA	186.52	182.8	262.75	276.24	189.85	242.06	210.69	236.05
AMUC_RS04335	hisF	imidazole glycerol phosphate synthase subunit HisF	0.757	-0.4018	0.0238921	0.211771	yes	down	mRNA	501.15	454.31	452.24	295.09	246.8	282.31	469.233	274.733
AMUC_RS02415	rpsD	30S ribosomal protein S4	1.369	0.452768	0.0239455	0.211771	yes	up	mRNA	329.47	405.87	372.94	415.89	450.93	320.96	369.427	395.927
sRNA0073			3.389	1.76068	0.024105	1	yes	up	sRNA	62.25	135.3	12.61	261.27	238.75	58.23	70.0533	186.083
AMUC_RS04850	cobA	uroporphyrinogen-III C-methyltransferase	0.835	-0.260061	0.024665	0.21626	yes	down	mRNA	470.53	447.25	509.53	302.64	315.48	307.4	475.77	308.507
AMUC_RS11225	menD	2-succinyl-5-enolpyruvyl-6-hydroxy-3-cyclohexene-1-carboxylic-acid synthase	1.524	0.607534	0.0246915	0.21626	yes	up	mRNA	53.76	49.37	60.94	63.23	65.36	65.8	54.69	64.7967
sRNA0013			1.541	0.624148	0.0248441	0.21655	yes	up	sRNA	1697.27	1261.59	1386.14	1344.68	1943.06	2072.57	1448.33	1786.77
AMUC_RS06460	AMUC_RS06460	N-acetylmuramoyl-L-alanine amidase	0.649	-0.62383	0.0252649	0.219164	yes	down	mRNA	278.66	240.45	279.87	176.3	78.81	140.14	266.327	131.75
AMUC_RS02875	AMUC_RS02875	terpene cyclase/mutase family protein	0.816	-0.29306	0.0257703	0.222483	yes	down	mRNA	512.09	558.6	529.66	368.19	314.16	327.69	533.45	336.68
AMUC_RS01220	AMUC_RS01220	efflux RND transporter periplasmic adaptor subunit	0.825	-0.277355	0.0260121	0.222796	yes	down	mRNA	630.09	664.03	708.7	482.37	361.66	430.62	667.607	424.883
AMUC_RS02340	AMUC_RS02340	bifunctional 3%2C4-dihydroxy-2-butanone-4-phosphate synthase/GTP cyclohydrolase II	1.401	0.486294	0.0260523	0.222796	yes	up	mRNA	108.68	123.72	128.92	135.73	130.83	126.6	120.44	131.053
AMUC_RS08430	smpB	SsrA-binding protein SmpB	0.717	-0.479085	0.0265078	0.225628	yes	down	mRNA	565.15	878.45	616.5	476.01	305	360.94	686.7	380.65
AMUC_RS01880	AMUC_RS01880	TonB-dependent receptor	1.335	0.416597	0.0269626	0.227446	yes	up	mRNA	82.97	83.84	100.13	99.27	97.23	80.7	88.98	92.4
AMUC_RS00920	AMUC_RS00920	ABC transporter permease	0.717	-0.480841	0.0269723	0.227446	yes	down	mRNA	288.26	367.4	292.51	168.13	173.35	186.16	316.057	175.88
AMUC_RS11855	AMUC_RS11855	glycosyltransferase	0.52	-0.942736	0.0279673	0.233879	yes	down	mRNA	89.61	71.1	58.15	14.75	38.79	36.64	72.9533	30.06
AMUC_RS01550	AMUC_RS01550	hypothetical protein	18.131	4.18038	0.0279987	1	yes	up	mRNA	0	0	0	11.82	54.13	13.08	0	26.3433
AMUC_RS04920	AMUC_RS04920	MFS transporter	0.624	-0.680336	0.028152	0.233879	yes	down	mRNA	100.04	79.17	94.65	37.93	55.68	41.18	91.2867	44.93
sRNA0057			3.666	1.87434	0.0281731	1	yes	up	sRNA	66.9	46.89	34.56	136.23	228.03	91.37	49.45	151.877
sRNA0279			3.666	1.87434	0.0281731	1	yes	up	sRNA	66.9	46.89	34.56	136.23	228.03	91.37	49.45	151.877
sRNA0172			3.666	1.87434	0.0281731	1	yes	up	sRNA	66.9	46.89	34.56	136.23	228.03	91.37	49.45	151.877
sRNA0338			2.623	1.39143	0.0282315	0.233879	yes	up	sRNA	2608.88	5919.35	2286.98	5650.07	11849.3	5600.35	3605.07	7699.92
AMUC_RS01475	AMUC_RS01475	hypothetical protein	0.904	-0.145618	0.0283135	0.233879	yes	down	mRNA	75504.2	74576.9	69356.6	51343.8	50354	53528.1	73145.9	51741.9
AMUC_RS07790	AMUC_RS07790	polymer-forming cytoskeletal protein	0.686	-0.543684	0.0283855	0.233879	yes	down	mRNA	299.87	323.4	308.63	164.15	205.83	134.23	310.633	168.07
AMUC_RS11925	AMUC_RS11925	HD domain-containing protein	1.227	0.294689	0.0285092	0.233879	yes	up	mRNA	342.93	297.32	300.03	322.74	267.18	300.49	313.427	296.803
AMUC_RS01805	der	ribosome biogenesis GTPase Der	0.75	-0.415692	0.0290211	0.237006	yes	down	mRNA	196.68	216.35	259.83	157.83	124.45	108.43	224.287	130.237
AMUC_RS02105	AMUC_RS02105	redoxin family protein	1.738	0.797154	0.0292295	0.237269	yes	up	mRNA	68	66.66	63.35	105.32	59.98	98.28	66.0033	87.86
AMUC_RS12905	AMUC_RS12905	hypothetical protein	0.102	-3.29584	0.0292639	1	yes	down	mRNA	72.83	70.7	42.02	11.61	0	0	61.85	3.87
AMUC_RS09090	AMUC_RS09090	hypothetical protein	0.821	-0.285254	0.0293151	0.237269	yes	down	mRNA	484.36	636.3	700.82	439.68	365.87	351.01	607.16	385.52
sRNA0022			1.794	0.843082	0.0297191	0.23947	yes	up	sRNA	515.16	456.68	243.4	752.39	268.3	676.74	405.08	565.81
AMUC_RS05025	rplO	50S ribosomal protein L15	1.859	0.894614	0.029937	0.240159	yes	up	mRNA	95.65	73.8	145.8	100.55	213.79	152.84	105.083	155.727
AMUC_RS07125	AMUC_RS07125	phage portal protein	2.311	1.20857	0.0303329	0.241561	yes	up	mRNA	14.89	9.3	10.86	25.41	22.94	14.6	11.6833	20.9833
sRNA0197			1.381	0.465356	0.0303783	0.241561	yes	up	sRNA	976.05	748.87	736.98	1037.91	746.93	869.83	820.633	884.89
AMUC_RS00945	AMUC_RS00945	hypothetical protein	1.381	0.466212	0.0311286	0.246446	yes	up	mRNA	321.22	498.58	588.87	598.24	421.78	492.8	469.557	504.273
AMUC_RS08035	AMUC_RS08035	polysaccharide deacetylase family protein	0.782	-0.354513	0.0313868	0.24741	yes	down	mRNA	494.72	567.01	425.7	325.9	322.11	256.74	495.81	301.583
AMUC_RS07950	AMUC_RS07950	thioredoxin family protein	1.568	0.64857	0.0316202	0.248171	yes	up	mRNA	56.76	89.12	83.52	110.82	96.23	72.71	76.4667	93.2533
AMUC_RS10635	AMUC_RS10635	hypothetical protein	0.653	-0.614687	0.031866	0.248411	yes	down	mRNA	136.64	164.99	146.81	62.74	67.73	96	149.48	75.49
AMUC_RS09750	AMUC_RS09750	DUF2062 domain-containing protein	0.682	-0.552081	0.0319249	0.248411	yes	down	mRNA	363.7	336.62	249.33	203.19	152.88	145	316.55	167.023
AMUC_RS05170	AMUC_RS05170	DUF362 domain-containing protein	0.849	-0.235468	0.0323705	0.250802	yes	down	mRNA	1500.37	1474.09	1387.13	857.27	1032.66	992.79	1453.86	960.907
AMUC_RS07980	AMUC_RS07980	SLC13 family permease	0.484	-1.04673	0.0325195	0.250884	yes	down	mRNA	25.64	26.16	27.68	8.71	15.04	7.08	26.4933	10.2767
AMUC_RS04140	AMUC_RS04140	gamma carbonic anhydrase family protein	0.84	-0.251962	0.032866	0.251509	yes	down	mRNA	2149.13	2059.13	1910.98	1254.05	1416.57	1344.82	2039.75	1338.48
AMUC_RS02555	AMUC_RS02555	hypothetical protein	0.805	-0.312223	0.0328886	0.251509	yes	down	mRNA	992	1052.88	950.07	686.35	574.17	611.19	998.317	623.903
sRNA0262			1.919	0.940475	0.0330166	0.251509	yes	up	sRNA	298.16	219.88	284.66	451.75	298.94	460.69	267.567	403.793
AMUC_RS11750	ftsH	ATP-dependent zinc metalloprotease FtsH	1.252	0.324732	0.0334467	0.253527	yes	up	mRNA	140.36	131.86	148.01	139.5	127.45	140.07	140.077	135.673
AMUC_RS00605	AMUC_RS00605	ABC transporter ATP-binding protein	0.821	-0.285299	0.0335613	0.253527	yes	down	mRNA	1048.56	1314.51	1475.28	946.4	686.88	804.17	1279.45	812.483
AMUC_RS06060	AMUC_RS06060	hypothetical protein	16.935	4.08197	0.0336203	1	yes	up	mRNA	0	0	0	18.25	27.88	10.05	0	18.7267
sRNA0177			4.838	2.27452	0.0342997	1	yes	up	sRNA	249.45	59.08	77.97	173.74	744.91	726.76	128.833	548.47
sRNA0284			4.838	2.27452	0.0342997	1	yes	up	sRNA	249.45	59.08	77.97	173.74	744.91	726.76	128.833	548.47
sRNA0052			4.838	2.27452	0.0342997	1	yes	up	sRNA	249.45	59.08	77.97	173.74	744.91	726.76	128.833	548.47
AMUC_RS00160	AMUC_RS00160	NAD-dependent epimerase/dehydratase family protein	0.793	-0.334881	0.0343522	0.258425	yes	down	mRNA	473.5	440.12	451.78	305.33	278.19	257.06	455.133	280.193
AMUC_RS05655	AMUC_RS05655	tetratricopeptide repeat protein	0.618	-0.693215	0.034516	0.258585	yes	down	mRNA	161.24	140.24	194.23	77.67	39.7	115.85	165.237	77.74
AMUC_RS03865	AMUC_RS03865	cation:proton antiporter	0.648	-0.626172	0.0349501	0.260408	yes	down	mRNA	103.27	91.24	50.16	40.79	44.95	37.42	81.5567	41.0533
AMUC_RS03395	AMUC_RS03395	glycoside hydrolase	0.836	-0.258495	0.0351315	0.260408	yes	down	mRNA	563.53	585.23	578.75	343.88	394	385.1	575.837	374.327
AMUC_RS09890	alr	alanine racemase	0.783	-0.352383	0.0353196	0.260408	yes	down	mRNA	484.41	453.99	423.97	238.7	354.8	243.07	454.123	278.857
AMUC_RS09310	AMUC_RS09310	hypothetical protein	1.411	0.496928	0.0353938	0.260408	yes	up	mRNA	167.97	139.57	155.46	162.52	162.21	182.39	154.333	169.04
AMUC_RS11655	AMUC_RS11655	protein kinase	0.829	-0.269723	0.0355417	0.260408	yes	down	mRNA	210.7	227.01	240.11	155.48	132.62	145.86	225.94	144.653
AMUC_RS05720	metK	methionine adenosyltransferase	0.737	-0.43982	0.0356211	0.260408	yes	down	mRNA	193.06	214.61	212.54	121.63	89.25	139.73	206.737	116.87
AMUC_RS07420	AMUC_RS07420	8-amino-7-oxononanoate synthase	1.412	0.497928	0.0358121	0.260752	yes	up	mRNA	102.44	103.58	128.82	155.39	114.03	97.19	111.613	122.203
AMUC_RS00950	AMUC_RS00950	type IV pilus twitching motility protein PilT	1.476	0.5617	0.0362807	0.263107	yes	up	mRNA	69.96	110.54	97.22	90.49	107.02	120.82	92.5733	106.11
AMUC_RS07820	AMUC_RS07820	nucleotide exchange factor GrpE	0.812	-0.299597	0.0366366	0.26463	yes	down	mRNA	1657.08	1506.83	1546.58	927.16	1228.18	851.02	1570.16	1002.12
AMUC_RS00240	prfA	peptide chain release factor 1	0.806	-0.310588	0.0371321	0.267145	yes	down	mRNA	461.63	597.01	560.83	378.1	273.16	354.27	539.823	335.177
AMUC_RS08625	AMUC_RS08625	polysaccharide deacetylase family protein	0.813	-0.298752	0.037327	0.267485	yes	down	mRNA	327.61	330.61	372.09	227.01	213.39	209.39	343.437	216.597
AMUC_RS12550	AMUC_RS12550	hypothetical protein	1.828	0.870201	0.0375331	0.267904	yes	up	mRNA	81.08	103.46	145.65	166.35	148.44	159.72	110.063	158.17
AMUC_RS06035	AMUC_RS06035	hypothetical protein	1.542	0.624426	0.0380869	0.27079	yes	up	mRNA	169.68	195.09	204.75	265.79	178.02	236.32	189.84	226.71
sRNA0242			2.425	1.27788	0.038122	1	yes	up	sRNA	163.86	118.27	133.2	183.6	314.14	308.55	138.443	268.763
AMUC_RS11450	AMUC_RS11450	6-carboxytetrahydropterin synthase	0.741	-0.43182	0.0393544	0.278272	yes	down	mRNA	469.19	553.3	505.21	311.11	263.16	304.32	509.233	292.863
AMUC_RS03860	AMUC_RS03860	cation diffusion facilitator family transporter	0.589	-0.764173	0.0394462	0.278272	yes	down	mRNA	51.53	58.39	57.24	21.89	22.39	31.67	55.72	25.3167
AMUC_RS04395	AMUC_RS04395	hypothetical protein	1.303	0.381452	0.0397204	0.27912	yes	up	mRNA	329.02	350.29	355.39	310.71	399.37	345.19	344.9	351.757
sRNA0121			8.224	3.03984	0.0399535	1	yes	up	sRNA	127.14	0	106.7	282.7	435.55	830.27	77.9467	516.173
AMUC_RS08190	AMUC_RS08190	anthranilate synthase component I family protein	0.752	-0.411502	0.0405981	0.284187	yes	down	mRNA	189.18	177.84	175.64	98.5	100.78	116.62	180.887	105.3
AMUC_RS11500	AMUC_RS11500	hypothetical protein	2.921	1.54666	0.0411348	1	yes	up	mRNA	32.31	39.31	39.08	134.91	13.74	99.06	36.9	82.57
sRNA0219			4.128	2.04553	0.0413705	1	yes	up	sRNA	797.52	375.82	169.22	1101.19	3089.38	262.81	447.52	1484.46
AMUC_RS09095	AMUC_RS09095	RidA family protein	1.402	0.487509	0.0416096	0.289402	yes	up	mRNA	268.08	221.76	267.06	296.99	217.9	305.84	252.3	273.577
AMUC_RS06695	carA	glutamine-hydrolyzing carbamoyl-phosphate synthase small subunit	0.797	-0.32734	0.0416623	0.289402	yes	down	mRNA	373.21	359.6	375.43	264.15	198.27	218.81	369.413	227.077
AMUC_RS05925	AMUC_RS05925	DUF3313 family protein	0.782	-0.354199	0.043536	0.301263	yes	down	mRNA	384.5	429.89	452.29	257.31	257.52	256.38	422.227	257.07
AMUC_RS08415	AMUC_RS08415	citrate synthase	0.798	-0.325755	0.0438359	0.302185	yes	down	mRNA	341.26	415	399.23	221.36	270.56	228.21	385.163	240.043
AMUC_RS05020	rpsE	30S ribosomal protein S5	1.48	0.565223	0.0447726	0.307472	yes	up	mRNA	157.98	157.92	170.96	128.5	218.83	217.86	162.287	188.397
AMUC_RS09830	thiC	phosphomethylpyrimidine synthase ThiC	1.249	0.321275	0.045642	0.312211	yes	up	mRNA	152.39	170.63	165.93	178.4	125.2	165.81	162.983	156.47
AMUC_RS01215	AMUC_RS01215	calcium-translocating P-type ATPase%2C PMCA-type	0.798	-0.325027	0.045807	0.312211	yes	down	mRNA	135.6	159.7	142.36	96.86	98.77	75.98	145.887	90.5367
AMUC_RS09975	def	peptide deformylase	0.704	-0.507299	0.0464552	0.312496	yes	down	mRNA	358.24	397.26	317.28	271.29	155.11	154.61	357.593	193.67
sRNA0310			2.166	1.11482	0.0464713	0.312496	yes	up	sRNA	422.16	357.6	462.98	472.22	797.76	897.4	414.247	722.46
AMUC_RS03530	AMUC_RS03530	MBL fold metallo-hydrolase	0.748	-0.418683	0.0465027	0.312496	yes	down	mRNA	320.43	376.53	285.9	182.84	185.47	202.03	327.62	190.113
AMUC_RS05130	AMUC_RS05130	PEP-CTERM sorting domain-containing protein	1.372	0.456068	0.0465383	0.312496	yes	up	mRNA	248.29	259.44	177.5	262.62	194.39	266.2	228.41	241.07
sRNA0134			5.258	2.39445	0.0468913	1	yes	up	sRNA	0	0	0	0	0	0	0	0
AMUC_RS00960	AMUC_RS00960	peptidylprolyl isomerase	1.572	0.652932	0.0469022	0.313777	yes	up	mRNA	48.99	53.24	61.78	75.4	71.19	54.6	54.67	67.0633
AMUC_RS01185	AMUC_RS01185	single-strand selective monofunctional uracil-DNA glycosylase	0.579	-0.788186	0.0479026	0.319292	yes	down	mRNA	92.23	71.9	113.93	31.38	40.11	54.05	92.6867	41.8467
AMUC_RS04000	AMUC_RS04000	sugar O-acetyltransferase	1.828	0.870005	0.0482358	0.320335	yes	up	mRNA	43.59	56.9	75.9	84.49	104.8	65.84	58.7967	85.0433
AMUC_RS10880	cimA	citramalate synthase	0.773	-0.37093	0.0487452	0.322536	yes	down	mRNA	162.83	189.18	193.87	110.8	135.37	84.61	181.96	110.26
AMUC_RS06115	AMUC_RS06115	DUF2778 domain-containing protein	2.582	1.3684	0.0493344	1	yes	up	mRNA	3.57	7.27	9.34	9.06	8.47	22.64	6.72667	13.39
AMUC_RS12405	AMUC_RS12405	MFS transporter	1.394	0.479723	0.049651	0.327335	yes	up	mRNA	53.97	36.52	50.59	53.37	43.94	54.49	47.0267	50.6
AMUC_RS12645	AMUC_RS12645	DUF4339 domain-containing protein	7.703	2.94548	0.0498411	1	yes	up	mRNA	3.99	3.9	0	8.83	6.77	28.93	2.63	14.8433
AMUC_RS09930	AMUC_RS09930	DUF2075 domain-containing protein	4.673	2.22448	0.0499738	1	yes	up	mRNA	0.93	1.82	1.49	11.27	1.57	2.22	1.41333	5.02
AMUC_RS12810	AMUC_RS12810	hypothetical protein	1.322	0.402623	0.0507846	0.333596	no	up	mRNA	285.7	255.8	373.05	381.93	219.11	331.87	304.85	310.97
AMUC_RS09050	AMUC_RS09050	cytochrome ubiquinol oxidase subunit I	0.823	-0.280879	0.0510701	0.334261	no	down	mRNA	540.83	604.8	558.51	431.71	249.59	396.33	568.047	359.21
AMUC_RS08735	AMUC_RS08735	redoxin domain-containing protein	1.141	0.19009	0.051747	0.337472	no	up	mRNA	889.61	834.08	813.12	747.94	696.67	793.9	845.603	746.17
AMUC_RS11790	AMUC_RS11790	SprT-like domain-containing protein	0.753	-0.408399	0.0522285	0.337838	no	down	mRNA	341.32	352.21	451.31	244.04	220.36	207.59	381.613	223.997
sRNA0397			2.762	1.46548	0.0523648	1	no	up	sRNA	570.77	431.75	477.8	508.27	1171.94	1635.87	493.44	1105.36
AMUC_RS09760	AMUC_RS09760	hypothetical protein	1.127	0.172444	0.0523687	0.337838	no	up	mRNA	450.65	441.5	429.84	413.05	361.25	376.85	440.663	383.717
AMUC_RS08710	AMUC_RS08710	carboxy terminal-processing peptidase	0.847	-0.239589	0.0524353	0.337838	no	down	mRNA	304.88	359.27	399.41	243.11	232.59	222.47	354.52	232.723
AMUC_RS07805	AMUC_RS07805	hypothetical protein	0.825	-0.276946	0.0526392	0.337838	no	down	mRNA	1328.56	1218.9	1477.39	876.17	983.74	746.52	1341.62	868.81
AMUC_RS04175	AMUC_RS04175	DHA2 family efflux MFS transporter permease subunit	0.644	-0.634173	0.052826	0.337838	no	down	mRNA	68.76	97.4	72.14	48.19	20.17	47.54	79.4333	38.6333
AMUC_RS08200	AMUC_RS08200	indole-3-glycerol-phosphate synthase	0.699	-0.517304	0.0529211	0.337838	no	down	mRNA	230.6	182.41	193.61	107.26	120.01	104.12	202.207	110.463
AMUC_RS04610	AMUC_RS04610	hypothetical protein	0.537	-0.898146	0.0533001	0.338053	no	down	mRNA	214.13	223.46	252.75	93.63	39.03	149.88	230.113	94.18
AMUC_RS03050	rpsN	30S ribosomal protein S14	0.688	-0.539385	0.053656	0.338053	no	down	mRNA	849.8	976.47	903.33	637.52	496.48	346.01	909.867	493.337
AMUC_RS00245	prmC	peptide chain release factor N(5)-glutamine methyltransferase	0.678	-0.561576	0.05372	0.338053	no	down	mRNA	151.97	168.26	132.46	98.41	51.54	83.52	150.897	77.8233
AMUC_RS05290	AMUC_RS05290	fumarate reductase/succinate dehydrogenase flavoprotein subunit	1.274	0.349153	0.0538939	0.338053	no	up	mRNA	130.16	127.9	143.26	137.39	156.16	105.76	133.773	133.103
AMUC_RS08655	AMUC_RS08655	4-alpha-glucanotransferase	1.562	0.643166	0.0539339	0.338053	no	up	mRNA	30.65	32.06	42.04	45.85	56.97	26.04	34.9167	42.9533
AMUC_RS04720	AMUC_RS04720	acetylornithine transaminase	1.276	0.352184	0.0540736	0.338053	no	up	mRNA	172.92	172.76	199.61	187.66	182.55	171.01	181.763	180.407
AMUC_RS00075	AMUC_RS00075	hypothetical protein	0.089	-3.48627	0.054318	1	no	down	mRNA	4.65	1.52	9.96	0	0	0	5.37667	0
AMUC_RS05585	rplA	50S ribosomal protein L1	1.21	0.275461	0.0547025	0.34081	no	up	mRNA	588.63	707.02	785.71	736.88	614.11	605.89	693.787	652.293
AMUC_RS02400	AMUC_RS02400	hypothetical protein	4.657	2.21932	0.054878	1	no	up	mRNA	2.18	0	7.01	14.47	3.7	15.74	3.06333	11.3033
AMUC_RS09590	AMUC_RS09590	DUF3737 family protein	1.3	0.378487	0.0549695	0.341301	no	up	mRNA	198.88	246.4	227.37	222.05	183.94	267.91	224.217	224.633
AMUC_RS05680	AMUC_RS05680	TolC family protein	1.47	0.555332	0.0553461	0.3422	no	up	mRNA	57.09	60.38	71.65	64.68	64.52	86.02	63.04	71.74
AMUC_RS12155	AMUC_RS12155	hypothetical protein	0.432	-1.2099	0.0554415	1	no	down	mRNA	69.36	67.87	65.6	22.61	20.78	24.69	67.61	22.6933
AMUC_RS09010	AMUC_RS09010	porin family protein	1.465	0.550989	0.0556946	0.3422	no	up	mRNA	178.23	129.15	226.31	209.24	151.24	245.46	177.897	201.98
AMUC_RS09500	AMUC_RS09500	MoxR family ATPase	1.126	0.17147	0.0556989	0.3422	no	up	mRNA	2096.15	2382.82	2183.66	2025.41	2041.7	1761.21	2220.88	1942.77
AMUC_RS04675	AMUC_RS04675	sulfatase-like hydrolase/transferase	1.574	0.654422	0.0558695	0.3422	no	up	mRNA	32.93	23.25	33.84	42.03	33.13	34.5	30.0067	36.5533
AMUC_RS03960	AMUC_RS03960	hypothetical protein	1.181	0.240329	0.0561953	0.343038	no	up	mRNA	440.87	464.16	540.48	447.05	399.37	474.9	481.837	440.44
AMUC_RS11215	AMUC_RS11215	pyridoxal phosphate-dependent aminotransferase	1.314	0.39344	0.0569863	0.346698	no	up	mRNA	129	168.87	158.47	144.27	170.08	152.85	152.113	155.733
AMUC_RS12355	AMUC_RS12355	RHS repeat-associated core domain-containing protein	2.191	1.13144	0.0580788	0.352164	no	up	mRNA	24.95	14.28	15.02	36.78	10.58	42.48	18.0833	29.9467
sRNA0326			4.305	2.10615	0.0581602	1	no	up	sRNA	0	0	0	0	0	0	0	0
AMUC_RS02855	AMUC_RS02855	DUF308 domain-containing protein	0.821	-0.284735	0.0589041	0.355977	no	down	mRNA	1055.26	1013.31	947.14	641.82	700.39	595.13	1005.24	645.78
AMUC_RS09730	AMUC_RS09730	hypothetical protein	1.395	0.480321	0.0591904	0.356519	no	up	mRNA	70.75	70.21	66.81	65.09	63.16	94.69	69.2567	74.3133
AMUC_RS09925	AMUC_RS09925	hypothetical protein	1.625	0.70048	0.0599826	0.358613	no	up	mRNA	50.23	47.03	77	93.42	69.7	57.67	58.0867	73.5967
AMUC_RS01020	AMUC_RS01020	DNA recombination protein RmuC	1.957	0.968324	0.0600179	0.358613	no	up	mRNA	15.74	16.86	16.08	17.39	21.83	34.32	16.2267	24.5133
AMUC_RS10250	lnt	apolipoprotein N-acyltransferase	1.545	0.627704	0.0601315	0.358613	no	up	mRNA	28.12	54.37	33.46	29.03	63.01	47.76	38.65	46.6
AMUC_RS08490	AMUC_RS08490	YlbF family regulator	1.332	0.41321	0.0604236	0.358666	no	up	mRNA	334.41	499.38	465.17	526.17	475.79	350.58	432.987	450.847
AMUC_RS11350	AMUC_RS11350	PEP-CTERM sorting domain-containing protein	1.367	0.451224	0.060536	0.358666	no	up	mRNA	219.18	214.81	166.78	248.92	190.8	194.63	200.257	211.45
AMUC_RS12075	AMUC_RS12075	DUF805 domain-containing protein	0.79	-0.339533	0.0616538	0.364099	no	down	mRNA	268.28	378.1	416.06	250.94	214.84	185.64	354.147	217.14
AMUC_RS04200	AMUC_RS04200	thermonuclease family protein	2.576	1.36486	0.0617979	1	no	up	mRNA	39.92	24.39	16.06	27.69	33.91	96.95	26.79	52.85
AMUC_RS05955	AMUC_RS05955	response regulator transcription factor	1.318	0.398405	0.0625333	0.368094	no	up	mRNA	243.36	218.3	232.85	272.06	180.04	252.47	231.503	234.857
AMUC_RS04960	AMUC_RS04960	bifunctional folylpolyglutamate synthase/dihydrofolate synthase	0.861	-0.216143	0.063075	0.370081	no	down	mRNA	576.66	654.5	619.17	421.51	382.88	427.26	616.777	410.55
AMUC_RS01190	gatB	Asp-tRNA(Asn)/Glu-tRNA(Gln) amidotransferase subunit GatB	0.68	-0.555361	0.0635365	0.370796	no	down	mRNA	104.05	81.31	62.6	47	34.07	48.16	82.6533	43.0767
AMUC_RS09235	AMUC_RS09235	response regulator transcription factor	0.782	-0.354576	0.063606	0.370796	no	down	mRNA	415.48	474.51	410.58	277.88	243.41	266.67	433.523	262.653
AMUC_RS06645	AMUC_RS06645	tetratricopeptide repeat protein	1.263	0.337237	0.0642407	0.372127	no	up	mRNA	85.07	91.68	92.76	92.23	78.39	91.93	89.8367	87.5167
AMUC_RS04660	AMUC_RS04660	hypothetical protein	2.038	1.02718	0.0642447	0.372127	no	up	mRNA	171.41	185.47	261.4	456.18	182.55	350.02	206.093	329.583
AMUC_RS00620	AMUC_RS00620	EstA family serine hydrolase	0.826	-0.276652	0.0647706	0.373978	no	down	mRNA	479.43	429.46	439.67	264.81	340.38	265.14	449.52	290.11
AMUC_RS04095	AMUC_RS04095	glycosyltransferase	0.552	-0.857924	0.065173	0.375107	no	down	mRNA	41.24	43.38	46.09	14.64	9.99	30.02	43.57	18.2167
AMUC_RS09735	AMUC_RS09735	hypothetical protein	1.357	0.440226	0.0655236	0.375338	no	up	mRNA	270.05	233.27	243.33	203.46	282.94	304.01	248.883	263.47
AMUC_RS07705	AMUC_RS07705	LPS-assembly protein LptD	0.775	-0.368307	0.0657222	0.375338	no	down	mRNA	89.12	96.36	100.66	59.01	57.88	55.08	95.38	57.3233
AMUC_RS04990	AMUC_RS04990	NAD(+)/NADH kinase	1.384	0.468835	0.0659336	0.375338	no	up	mRNA	145.78	138.45	122.62	145.85	168.75	125.24	135.617	146.613
sRNA0358			1.833	0.874409	0.0660412	0.375338	no	up	sRNA	23128.3	12711.6	17649.6	24672	17239.4	34802	17829.8	25571.2
AMUC_RS00815	tyrS	tyrosine--tRNA ligase	0.857	-0.222376	0.0664341	0.376391	no	down	mRNA	555.82	653.47	626.07	425.67	437.8	359.87	611.787	407.78
AMUC_RS10200	AMUC_RS10200	iron-containing alcohol dehydrogenase	1.337	0.41952	0.0670911	0.378929	no	up	mRNA	121.26	122.39	117.88	126.44	118.71	129.14	120.51	124.763
AMUC_RS01655	AMUC_RS01655	DUF4982 domain-containing protein	1.164	0.218632	0.0675496	0.379498	no	up	mRNA	232.49	231.55	258.47	250.5	185.11	212.63	240.837	216.08
AMUC_RS11910	AMUC_RS11910	PepSY-like domain-containing protein	1.306	0.385421	0.0677399	0.379498	no	up	mRNA	469.55	509.74	621.29	526.94	673.64	450.12	533.527	550.233
AMUC_RS02410	AMUC_RS02410	haloacid dehalogenase-like hydrolase	1.478	0.563752	0.0678199	0.379498	no	up	mRNA	88.91	103.01	103.86	98.36	123.4	120.06	98.5933	113.94
AMUC_RS08275	AMUC_RS08275	ankyrin repeat domain-containing protein	2.81	1.49034	0.0680705	1	no	up	mRNA	7.03	6.91	2.26	18.64	7.15	8.43	5.4	11.4067
AMUC_RS05010	rplF	50S ribosomal protein L6	1.67	0.739421	0.068266	0.379675	no	up	mRNA	51.62	93.84	77.04	93.93	87.61	106.94	74.1667	96.16
AMUC_RS08510	AMUC_RS08510	superoxide dismutase	0.889	-0.169001	0.0684637	0.379675	no	down	mRNA	4035.71	4609.8	5317.64	3521.89	2897.08	3217.77	4654.38	3212.25
AMUC_RS04740	AMUC_RS04740	heavy metal translocating P-type ATPase	0.897	-0.156391	0.0684797	0.379675	no	down	mRNA	868.5	793.53	818.4	586.38	580.72	557.21	826.81	574.77
AMUC_RS09710	AMUC_RS09710	KH domain-containing protein	0.691	-0.53366	0.0688955	0.379734	no	down	mRNA	436.87	400.67	404.37	275.44	210.64	183.04	413.97	223.04
AMUC_RS02865	AMUC_RS02865	KpsF/GutQ family sugar-phosphate isomerase	0.868	-0.204032	0.0692454	0.379734	no	down	mRNA	1072.75	971.8	1040.09	690.58	640.37	743.38	1028.21	691.443
AMUC_RS03880	floA	flotillin-like protein FloA	0.846	-0.241038	0.0694382	0.379734	no	down	mRNA	558.92	649.43	697.65	413.17	402.49	435.48	635.333	417.047
AMUC_RS07380	folP	dihydropteroate synthase	1.456	0.542042	0.0695231	0.379734	no	up	mRNA	96.72	163.62	151.44	200.56	180.44	87.28	137.26	156.093
AMUC_RS04980	AMUC_RS04980	bifunctional metallophosphatase/5'-nucleotidase	1.804	0.851541	0.0696165	0.379734	no	up	mRNA	15.54	33.08	16.63	22.89	21.95	45.02	21.75	29.9533
AMUC_RS11885	AMUC_RS11885	L%2CD-transpeptidase family protein	0.724	-0.46552	0.0698927	0.379734	no	down	mRNA	228.64	191.72	267.7	128.01	135.51	126.1	229.353	129.873
AMUC_RS00685	AMUC_RS00685	hypothetical protein	0.717	-0.478968	0.0702469	0.379734	no	down	mRNA	451.75	577.88	462.03	237.41	342.44	267.87	497.22	282.573
AMUC_RS07860	AMUC_RS07860	DOMON-like domain-containing protein	0.769	-0.379421	0.070248	0.379734	no	down	mRNA	404	454.61	512.87	267.71	288.4	269.32	457.16	275.143
AMUC_RS12205	AMUC_RS12205	MBL fold metallo-hydrolase	0.822	-0.282059	0.0705241	0.379734	no	down	mRNA	718.24	760.62	833.95	509.94	524.88	452.32	770.937	495.713
AMUC_RS08140	AMUC_RS08140	site-specific DNA-methyltransferase	1.293	0.370848	0.0705848	0.379734	no	up	mRNA	77.81	111.82	106.1	108.44	89	97.8	98.5767	98.4133
sRNA0166			1.596	0.674843	0.0711092	0.381423	no	up	sRNA	253.19	257.06	477.78	525.34	410.88	313.7	329.343	416.64
sRNA0041			1.45	0.535907	0.0719991	0.384261	no	up	sRNA	807.84	987.19	1156.73	1234.68	1125.93	1048.92	983.92	1136.51
AMUC_RS05285	AMUC_RS05285	succinate dehydrogenase/fumarate reductase iron-sulfur subunit	1.363	0.446559	0.0720622	0.384261	no	up	mRNA	177.83	203.38	207.73	196.73	283.36	152.51	196.313	210.867
AMUC_RS06835	AMUC_RS06835	hypothetical protein	4.339	2.11737	0.072334	1	no	up	mRNA	3.75	3.68	1.51	6.22	0	22.52	2.98	9.58
AMUC_RS10555	AMUC_RS10555	glucose-6-phosphate isomerase	1.257	0.329853	0.0724571	0.385234	no	up	mRNA	147.25	163.47	146.94	137.48	170.43	140.56	152.553	149.49
sRNA0374			0.501	-0.997911	0.0731905	0.386769	no	down	sRNA	249.3	354.44	297.02	164.08	74.99	109.57	300.253	116.213
AMUC_RS10870	AMUC_RS10870	RNA-binding protein	1.517	0.601124	0.0732844	0.386769	no	up	mRNA	245.29	367.2	429.24	501.74	278.5	453.93	347.243	411.39
AMUC_RS03990	guaB	IMP dehydrogenase	1.145	0.195346	0.0735039	0.386769	no	up	mRNA	567.35	562.35	634.75	524.52	538.13	506.84	588.15	523.163
AMUC_RS03690	AMUC_RS03690	hypothetical protein	1.268	0.342642	0.0736276	0.386769	no	up	mRNA	209.25	296.78	244.47	272.53	221.32	241.49	250.167	245.113
sRNA0401			0.488	-1.03633	0.0738125	0.386769	no	down	sRNA	449.95	432.75	522.79	96.04	401.61	80.77	468.497	192.807
sRNA0379			1.665	0.735321	0.0741049	0.387182	no	up	sRNA	108.47	176.17	268.05	378.12	172.19	168.08	184.23	239.463
AMUC_RS06610	infA	translation initiation factor IF-1	0.838	-0.254859	0.0744872	0.3875	no	down	mRNA	1171.45	1142.05	1203.26	891.81	707.79	691.46	1172.25	763.687
sRNA0063			1.998	0.998637	0.0745933	0.3875	no	up	sRNA	371.95	166.63	202.05	250.14	464.63	468.88	246.877	394.55
AMUC_RS12500	AMUC_RS12500	hypothetical protein	1.238	0.308582	0.0750601	0.388811	no	up	mRNA	505.51	409.52	584.34	613.08	393.47	431.96	499.79	479.503
sRNA0266			0.58	-0.786041	0.0756316	0.389731	no	down	sRNA	627.13	622.45	509.36	170.31	291.5	357.23	586.313	273.013
AMUC_RS00120	AMUC_RS00120	G-D-S-L family lipolytic protein	1.61	0.687137	0.0757506	0.389731	no	up	mRNA	91.71	43.48	76.04	85.12	95.36	85.59	70.41	88.69
AMUC_RS10350	AMUC_RS10350	HlyD family efflux transporter periplasmic adaptor subunit	0.765	-0.385764	0.0759051	0.389731	no	down	mRNA	208.26	197.61	188.03	107.39	108.86	135.4	197.967	117.217
AMUC_RS04570	AMUC_RS04570	hypothetical protein	1.991	0.993504	0.0760974	0.389731	no	up	mRNA	12.58	12.36	7.34	12.63	19.39	17.81	10.76	16.61
AMUC_RS01890	AMUC_RS01890	hypothetical protein	0.866	-0.207699	0.0765957	0.391177	no	down	mRNA	1556.48	1594.97	1717.53	1081.53	1043.77	1157.21	1622.99	1094.17
sRNA0417			13.845	3.79129	0.0766161	1	no	up	sRNA	0	0	0	679.91	1074.64	0	0	584.85
AMUC_RS10315	AMUC_RS10315	c-type cytochrome	0.745	-0.42386	0.0774662	0.39366	no	down	mRNA	91.73	123.08	107.68	66.69	49.29	68.33	107.497	61.4367
AMUC_RS09565	AMUC_RS09565	acyltransferase	1.689	0.756065	0.0779255	0.39366	no	up	mRNA	20.05	20.85	19.86	32.55	23.98	22.6	20.2533	26.3767
AMUC_RS09495	AMUC_RS09495	DUF58 domain-containing protein	1.172	0.229171	0.0783652	0.39366	no	up	mRNA	606.57	579.48	713.47	597.44	505.76	620.51	633.173	574.57
AMUC_RS02030	AMUC_RS02030	SDR family NAD(P)-dependent oxidoreductase	0.758	-0.400283	0.0784594	0.39366	no	down	mRNA	235.65	266.47	245.2	170.19	114.19	150.43	249.107	144.937
AMUC_RS10895	AMUC_RS10895	efflux RND transporter permease subunit	1.191	0.251704	0.0785415	0.39366	no	up	mRNA	117.96	121.99	127.15	111.73	121.6	106.41	122.367	113.247
AMUC_RS07385	AMUC_RS07385	YfhO family protein	1.447	0.532823	0.0786759	0.39366	no	up	mRNA	39.73	28.77	25.71	40.76	40.15	25.01	31.4033	35.3067
AMUC_RS08395	AMUC_RS08395	hypothetical protein	0.746	-0.421924	0.0787908	0.39366	no	down	mRNA	435.43	332.29	513.81	305.45	203.45	232	427.177	246.967
AMUC_RS10235	AMUC_RS10235	bifunctional UDP-3-O-[3-hydroxymyristoyl] N-acetylglucosamine deacetylase/3-hydroxyacyl-ACP dehydratase	0.753	-0.40876	0.0788188	0.39366	no	down	mRNA	140.83	132.65	144.13	74.6	77.95	91.32	139.203	81.29
sRNA0263			0.347	-1.52649	0.0790495	1	no	down	sRNA	273.73	294.49	532.14	115	0	173.62	366.787	96.2067
AMUC_RS04790	AMUC_RS04790	transketolase	1.225	0.293237	0.0790818	0.393888	no	up	mRNA	327.83	371.02	385.85	415.72	341.02	275.47	361.567	344.07
sRNA0386			12.901	3.68941	0.0791419	1	no	up	sRNA	0	0	0	583.7	458.94	351.87	0	464.837
AMUC_RS07230	AMUC_RS07230	hypothetical protein	6.877	2.78173	0.0792045	1	no	up	mRNA	0	5.37	4.43	36.64	9.35	6.69	3.26667	17.56
AMUC_RS07280	AMUC_RS07280	DUF1778 domain-containing protein	2.558	1.355	0.0807671	1	no	up	mRNA	13.82	26.96	44.55	53.81	70.53	50.69	28.4433	58.3433
AMUC_RS03085	AMUC_RS03085	prepilin-type N-terminal cleavage/methylation domain-containing protein	0.821	-0.283939	0.0808666	0.400566	no	down	mRNA	558.88	612.42	593.76	399.05	356.84	369.51	588.353	375.133
AMUC_RS03135	AMUC_RS03135	hypothetical protein	0.644	-0.635053	0.0809917	0.400566	no	down	mRNA	294.53	248.97	353.19	130.97	100.16	215.71	298.897	148.947
AMUC_RS00800	AMUC_RS00800	hypothetical protein	0.692	-0.531281	0.0810854	0.400566	no	down	mRNA	91.86	87.08	96.59	50.74	59.06	39.9	91.8433	49.9
AMUC_RS07570	ruvA	Holliday junction branch migration protein RuvA	0.76	-0.395427	0.0816956	0.400915	no	down	mRNA	381.86	347.77	363.34	189.15	272.84	194.09	364.323	218.693
AMUC_RS04290	plsY	glycerol-3-phosphate 1-O-acyltransferase PlsY	0.64	-0.644574	0.0817341	0.400915	no	down	mRNA	130.13	130.73	134.05	70.19	56.62	68.47	131.637	65.0933
AMUC_RS11645	AMUC_RS11645	2-isopropylmalate synthase	0.75	-0.415986	0.0819127	0.400915	no	down	mRNA	409.03	409.18	459.07	263.79	234.26	248.12	425.76	248.723
AMUC_RS06840	AMUC_RS06840	hypothetical protein	2.058	1.04118	0.0820405	0.400915	no	up	mRNA	5.53	9.78	10.64	12.21	14.99	14.57	8.65	13.9233
AMUC_RS04050	AMUC_RS04050	bifunctional oligoribonuclease/PAP phosphatase NrnA	0.841	-0.249219	0.0859703	0.418313	no	down	mRNA	616.67	589.88	510.6	356.91	366.11	397.23	572.383	373.417
AMUC_RS10540	aat	leucyl/phenylalanyl-tRNA--protein transferase	0.419	-1.25593	0.0861213	1	no	down	mRNA	49.41	55.81	42.77	25.26	12.9	9.19	49.33	15.7833
AMUC_RS01860	AMUC_RS01860	hypothetical protein	1.658	0.729704	0.0861835	0.418313	no	up	mRNA	75.3	67.05	55.01	121.29	63.9	66.13	65.7867	83.7733
AMUC_RS11950	AMUC_RS11950	RNP-1 like RNA-binding protein	0.853	-0.228661	0.0862929	0.418313	no	down	mRNA	824.32	861.6	922.81	619.86	639.08	478.79	869.577	579.243
AMUC_RS06820	AMUC_RS06820	hypothetical protein	0.823	-0.280479	0.0875909	0.421901	no	down	mRNA	519.82	450.85	415.61	319.49	299.68	267.36	462.093	295.51
AMUC_RS03655	AMUC_RS03655	ATP-binding cassette domain-containing protein	0.67	-0.57671	0.0877278	0.421901	no	down	mRNA	141.51	161.86	105.22	60.87	62.23	88.34	136.197	70.48
AMUC_RS01290	AMUC_RS01290	hypothetical protein	1.331	0.412676	0.0877313	0.421901	no	up	mRNA	330.61	331.81	245.12	333.19	262.45	338.03	302.513	311.223
sRNA0382			8.806	3.13845	0.0878104	1	no	up	sRNA	0	0	316.04	399.21	1269.67	974.5	105.347	881.127
AMUC_RS11145	AMUC_RS11145	glycosyltransferase	0.409	-1.29098	0.0879791	1	no	down	mRNA	26.34	25.85	16.61	6.24	6.38	9.04	22.9333	7.22
AMUC_RS00610	AMUC_RS00610	ABC transporter permease	0.849	-0.236558	0.0889026	0.426403	no	down	mRNA	410.88	441.18	447.24	284.38	236.78	328.36	433.1	283.173
AMUC_RS10500	AMUC_RS10500	thioredoxin	0.698	-0.519635	0.0894135	0.427722	no	down	mRNA	271.39	391.6	254.01	221.98	105.77	161.75	305.667	163.167
AMUC_RS04355	hrpA	ATP-dependent RNA helicase HrpA	1.383	0.467366	0.0898124	0.4285	no	up	mRNA	24.29	34.91	20.23	29.38	31.66	24	26.4767	28.3467
AMUC_RS08095	AMUC_RS08095	OmpA family protein	0.779	-0.359708	0.0903753	0.430054	no	down	mRNA	149.18	177.64	157.82	84.57	93.98	113.93	161.547	97.4933
sRNA0024			9.237	3.20749	0.0904777	1	no	up	sRNA	0	0	99.07	394.75	0	462.57	33.0233	285.773
AMUC_RS01250	AMUC_RS01250	sel1 repeat family protein	0.678	-0.560592	0.0910584	0.43217	no	down	mRNA	116.3	82.33	99.47	67.43	42.02	45.8	99.3667	51.75
AMUC_RS05580	rplJ	50S ribosomal protein L10	1.333	0.414951	0.0920808	0.435501	no	up	mRNA	289.25	264.88	339.71	269.86	350.87	317.31	297.947	312.68
AMUC_RS06470	AMUC_RS06470	hypothetical protein	0.846	-0.241873	0.0922406	0.435501	no	down	mRNA	1797.89	1836.31	1748.83	1476.61	897.27	1153.51	1794.34	1175.8
AMUC_RS07075	AMUC_RS07075	hypothetical protein	0.82	-0.287134	0.0931287	0.438552	no	down	mRNA	210.53	250.54	218.12	162.07	138.64	129.72	226.397	143.477
AMUC_RS01575	tgt	tRNA guanosine(34) transglycosylase Tgt	0.65	-0.621577	0.0938417	0.440033	no	down	mRNA	69.68	56.72	81.83	30.04	34.57	40.79	69.41	35.1333
AMUC_RS12135	AMUC_RS12135	VWA domain-containing protein	1.169	0.224767	0.0939288	0.440033	no	up	mRNA	212.81	227.11	253.46	241	177.6	206.14	231.127	208.247
AMUC_RS11095	AMUC_RS11095	tyrosine-protein kinase	1.351	0.433947	0.094973	0.443294	no	up	mRNA	37.65	47.37	56.17	44.88	62.52	42.34	47.0633	49.9133
AMUC_RS04045	truB	tRNA pseudouridine(55) synthase TruB	0.681	-0.553336	0.0951139	0.443294	no	down	mRNA	221.6	169.86	116.38	100.6	101.21	68.47	169.28	90.0933
sRNA0329			8.968	3.16476	0.0953313	1	no	up	sRNA	0	145.52	0	0	529.63	607.06	48.5067	378.897
AMUC_RS06205	AMUC_RS06205	aminotransferase class I/II-fold pyridoxal phosphate-dependent enzyme	0.425	-1.23495	0.0957993	1	no	down	mRNA	18.94	26.02	31.92	14.65	0	9.1	25.6267	7.91667
AMUC_RS01025	AMUC_RS01025	HAD family hydrolase	1.68	0.748795	0.0959394	0.445545	no	up	mRNA	44.76	64.33	43.14	42.93	86.06	71.95	50.7433	66.98
AMUC_RS08335	rseP	RIP metalloprotease RseP	0.823	-0.280269	0.0963471	0.445545	no	down	mRNA	266.52	224.21	262.93	160.54	175.07	148.23	251.22	161.28
sRNA0014			1.496	0.580846	0.0966797	0.445545	no	up	sRNA	2462.25	1462.52	1780.66	2818.75	1780.04	2129.76	1901.81	2242.85
AMUC_RS10605	AMUC_RS10605	terpene cyclase/mutase family protein	1.514	0.598267	0.0968366	0.445545	no	up	mRNA	40.76	47.62	76.34	62.21	62.53	69.94	54.9067	64.8933
AMUC_RS06945	cysN	sulfate adenylyltransferase subunit CysN	1.826	0.868525	0.0971741	0.445545	no	up	mRNA	8.61	14.81	12.09	15.45	18.25	16.76	11.8367	16.82
AMUC_RS04180	AMUC_RS04180	acyl-CoA thioesterase	1.602	0.680132	0.0972514	0.445545	no	up	mRNA	67.89	39.93	54.52	72.1	64.49	65.41	54.1133	67.3333
AMUC_RS08215	trpA	tryptophan synthase subunit alpha	0.764	-0.388654	0.097317	0.445545	no	down	mRNA	262.58	223.48	222.78	142.47	134.45	143.09	236.28	140.003
AMUC_RS09360	AMUC_RS09360	SufE family protein	1.503	0.587406	0.0987757	0.450418	no	up	mRNA	193.9	137.66	151.36	208.86	169.77	186.06	160.973	188.23
AMUC_RS04400	dnaN	DNA polymerase III subunit beta	1.289	0.36589	0.0990252	0.450418	no	up	mRNA	193.64	167.6	151.17	130.33	193.98	190.18	170.803	171.497
AMUC_RS07415	AMUC_RS07415	hypothetical protein	0.853	-0.22902	0.0991267	0.450418	no	down	mRNA	447.04	418.67	454.14	297.72	284.85	290.97	439.95	291.18
AMUC_RS06445	acpS	holo-ACP synthase	0.715	-0.483191	0.102662	0.465317	no	down	mRNA	315.88	291.53	254.01	172.65	105.77	194.1	287.14	157.507
AMUC_RS09950	purD	phosphoribosylamine--glycine ligase	0.754	-0.406988	0.103178	0.465406	no	down	mRNA	143.71	105.12	156.49	80.99	67.11	87.92	135.107	78.6733
AMUC_RS06405	AMUC_RS06405	PDGLE domain-containing protein	0.803	-0.3167	0.103195	0.465406	no	down	mRNA	258.06	271.36	338.79	220	146.88	170.42	289.403	179.1
AMUC_RS11355	AMUC_RS11355	carbohydrate porin	0.85	-0.233633	0.103841	0.467016	no	down	mRNA	283.38	303.9	318.27	208.6	196.11	192.37	301.85	199.027
AMUC_RS10100	AMUC_RS10100	hypothetical protein	0.769	-0.379404	0.10427	0.467016	no	down	mRNA	286.94	255.17	240.16	126.4	197.96	149.22	260.757	157.86
AMUC_RS01370	AMUC_RS01370	metal-dependent transcriptional regulator	0.483	-1.05045	0.104509	0.467016	no	down	mRNA	110.91	61.91	89.24	58.62	17.95	19.26	87.3533	31.9433
AMUC_RS02800	AMUC_RS02800	ATPase	1.396	0.481152	0.104583	0.467016	no	up	mRNA	374.53	404.02	521.04	441.16	496.15	500.8	433.197	479.37
AMUC_RS07960	AMUC_RS07960	hypothetical protein	1.286	0.362678	0.104928	0.467407	no	up	mRNA	552.34	496.05	500.39	717.75	456.44	374.58	516.26	516.257
AMUC_RS04725	AMUC_RS04725	amino acid-binding protein	0.399	-1.32696	0.104953	1	no	down	mRNA	59.69	58.36	33.23	25.46	15.59	5.57	50.4267	15.54
AMUC_RS00955	AMUC_RS00955	type IV pilus twitching motility protein PilT	1.42	0.505869	0.105369	0.468223	no	up	mRNA	57.03	75.22	104.42	112.25	87.62	62.05	78.89	87.3067
AMUC_RS09555	AMUC_RS09555	serine protease	0.825	-0.277467	0.105666	0.46839	no	down	mRNA	338.99	399.96	363.8	282.04	209.88	210.42	367.583	234.113
AMUC_RS05640	bamA	outer membrane protein assembly factor BamA	0.864	-0.211456	0.106224	0.469719	no	down	mRNA	300.53	276.25	264.46	202.64	157.46	199.01	280.413	186.37
AMUC_RS06855	yaeI	phosphodiesterase YaeI	0.543	-0.88098	0.10655	0.470013	no	down	mRNA	30.58	55.36	67.98	26.01	11.97	25.46	51.3067	21.1467
AMUC_RS07575	gap	type I glyceraldehyde-3-phosphate dehydrogenase	0.902	-0.148303	0.107166	0.471584	no	down	mRNA	1940.11	2367.89	2278.31	1588.87	1604.23	1419.34	2195.44	1537.48
AMUC_RS00925	AMUC_RS00925	ATP-binding cassette domain-containing protein	0.697	-0.520259	0.109116	0.478536	no	down	mRNA	111.92	128.45	173.99	105.33	56.54	60.16	138.12	74.01
AMUC_RS06865	purN	phosphoribosylglycinamide formyltransferase	0.634	-0.65706	0.109274	0.478536	no	down	mRNA	105.03	150.55	123.61	78.95	57.3	49.88	126.397	62.0433
AMUC_RS06225	AMUC_RS06225	DUF58 domain-containing protein	0.158	-2.65765	0.109287	1	no	down	mRNA	11.62	11.39	3.73	0	0	2.79	8.91333	0.93
AMUC_RS00690	AMUC_RS00690	PDZ domain-containing protein	0.776	-0.366784	0.109579	0.478716	no	down	mRNA	116.55	155.83	163.37	85.3	88.06	89.23	145.25	87.53
sRNA0322			0.143	-2.80572	0.110286	1	no	down	sRNA	411.22	0	1382.83	152.25	0	0	598.017	50.75
sRNA0150			1.97	0.978506	0.110307	1	no	up	sRNA	349.9	476.01	329.26	614.79	765.03	446.73	385.057	608.85
AMUC_RS07930	AMUC_RS07930	serine hydrolase	0.788	-0.343752	0.110686	0.482389	no	down	mRNA	252.04	213.4	220.27	150.54	130.97	136.77	228.57	139.427
AMUC_RS01830	AMUC_RS01830	DNA modification methylase	4.174	2.06148	0.111305	1	no	up	mRNA	2.95	1.45	1.18	4.89	0	12.38	1.86	5.75667
AMUC_RS10845	cls	cardiolipin synthase	0.704	-0.505774	0.111596	0.485187	no	down	mRNA	70.17	66.55	56.29	33.4	41.01	31.89	64.3367	35.4333
AMUC_RS04365	AMUC_RS04365	trypsin-like peptidase domain-containing protein	0.801	-0.320622	0.11193	0.485474	no	down	mRNA	158.66	145.39	170.02	90.21	88.29	114.89	158.023	97.7967
AMUC_RS06065	AMUC_RS06065	M15 family metallopeptidase	12.217	3.61079	0.112064	1	no	up	mRNA	0	0	0	4.16	0	13.6	0	5.92
sRNA0409			1.667	0.737176	0.112821	0.48724	no	up	sRNA	404.14	280.55	310.61	503.24	382.55	423.65	331.767	436.48
AMUC_RS08340	AMUC_RS08340	DUF6056 family protein	1.861	0.89628	0.112874	0.48724	no	up	mRNA	8.22	12.11	18.68	18.15	20.89	18.06	13.0033	19.0333
sRNA0236			1.891	0.918987	0.115047	0.49544	no	up	sRNA	169.19	301.74	216.57	514.71	164.7	334.98	229.167	338.13
sRNA0231			2.407	1.26695	0.11519	1	no	up	sRNA	332.05	315.37	164.91	741.35	451.99	340.92	270.777	511.42
AMUC_RS09370	AMUC_RS09370	sulfatase	1.186	0.246326	0.115508	0.495706	no	up	mRNA	207.02	243	305.04	243	201.27	247.92	251.687	230.73
AMUC_RS08410	tsaB	tRNA (adenosine(37)-N6)-threonylcarbamoyltransferase complex dimerization subunit type 1 TsaB	0.67	-0.578111	0.115656	0.495706	no	down	mRNA	108.5	128.73	105.49	69.51	48.44	58.49	114.24	58.8133
AMUC_RS08175	AMUC_RS08175	hypothetical protein	2.977	1.57385	0.116345	1	no	up	mRNA	0	6.4	10.47	24.03	7.37	7.84	5.62333	13.08
AMUC_RS04425	AMUC_RS04425	LysM peptidoglycan-binding domain-containing protein	0.834	-0.262615	0.117224	0.499549	no	down	mRNA	919.72	1291.85	1531.66	855.36	703.12	866.03	1247.74	808.17
AMUC_RS08370	AMUC_RS08370	restriction endonuclease	5.992	2.58306	0.11776	1	no	up	mRNA	2.79	0	2.24	0	14.18	10.07	1.67667	8.08333
AMUC_RS07405	AMUC_RS07405	acyltransferase	3.576	1.83822	0.11844	1	no	up	mRNA	6.5	0	1.3	5.39	8.27	7.8	2.6	7.15333
AMUC_RS04815	AMUC_RS04815	multidrug efflux RND transporter permease subunit	0.788	-0.344296	0.118527	0.499549	no	down	mRNA	75.2	83.03	62.16	37.02	55.86	42.87	73.4633	45.25
AMUC_RS11725	AMUC_RS11725	peptidoglycan DD-metalloendopeptidase family protein	1.362	0.446188	0.118544	0.499549	no	up	mRNA	97.21	116.55	102.31	112.24	142.86	83.09	105.357	112.73
AMUC_RS07015	AMUC_RS07015	insulinase family protein	0.871	-0.198975	0.118978	0.499549	no	down	mRNA	301.3	305.36	258.93	197.59	176.66	207.27	288.53	193.84
AMUC_RS11370	AMUC_RS11370	cytochrome b/b6 domain-containing protein	0.823	-0.280189	0.119462	0.499549	no	down	mRNA	286.11	341.88	303.08	171.6	177.38	243.25	310.357	197.41
AMUC_RS07810	hisA	phosphoribosylformimino-5-aminoimidazole carboxamide ribotide isomerase	0.671	-0.575065	0.119518	0.499549	no	down	mRNA	91.72	105.34	115.74	43.48	57.78	63.1	104.267	54.7867
AMUC_RS00655	pyrR	bifunctional pyr operon transcriptional regulator/uracil phosphoribosyltransferase PyrR	0.617	-0.696259	0.119802	0.499549	no	down	mRNA	150.81	98.36	121.25	46.43	49.79	81.15	123.473	59.1233
AMUC_RS10530	AMUC_RS10530	shikimate dehydrogenase	0.752	-0.4116	0.120057	0.499549	no	down	mRNA	144.71	146.15	196.46	98.81	97.43	89.52	162.44	95.2533
sRNA0061			1.554	0.636437	0.120202	0.499549	no	up	sRNA	1202.19	935.82	1126.6	1526.74	1393.93	1117.94	1088.2	1346.2
AMUC_RS12805	AMUC_RS12805	Amuc_1100 family pilus-like protein	1.238	0.307813	0.120288	0.499549	no	up	mRNA	221.94	309.34	356.33	343.94	214.55	289.15	295.87	282.547
AMUC_RS11315	AMUC_RS11315	DUF58 domain-containing protein	1.506	0.591073	0.120379	0.499549	no	up	mRNA	43.56	59.02	56.61	84.84	38.69	59.82	53.0633	61.1167
sRNA0128			5.633	2.49396	0.120585	1	no	up	sRNA	0	0	0	0	0	0	0	0
AMUC_RS04975	AMUC_RS04975	DEAD/DEAH box helicase	1.694	0.760483	0.120615	0.499549	no	up	mRNA	7.4	7.27	12.95	13.36	9.12	13.68	9.20667	12.0533
AMUC_RS11090	AMUC_RS11090	polysaccharide biosynthesis/export family protein	1.226	0.294259	0.120655	0.499549	no	up	mRNA	224.47	268.01	329.79	294.97	240.59	246.88	274.09	260.813
AMUC_RS07965	AMUC_RS07965	valine--pyruvate transaminase	0.789	-0.341227	0.120714	0.499549	no	down	mRNA	162.05	154.74	155.08	90.32	105.84	94.49	157.29	96.8833
AMUC_RS10840	AMUC_RS10840	thymidylate synthase	1.519	0.6028	0.120915	0.499549	no	up	mRNA	59.61	74.84	67.01	55.38	133.46	54.51	67.1533	81.1167
AMUC_RS12320	AMUC_RS12320	hypothetical protein	0.825	-0.278053	0.120961	0.499549	no	down	mRNA	7178.85	8154.99	7532.68	4389.61	6357.25	4419.3	7622.17	5055.39
AMUC_RS12715	AMUC_RS12715	hypothetical protein	0.505	-0.985262	0.121073	1	no	down	mRNA	23.39	24.5	26.28	12.06	2.64	13.09	24.7233	9.26333
AMUC_RS07920	AMUC_RS07920	hypothetical protein	0.71	-0.494354	0.122103	0.501373	no	down	mRNA	699.07	739.59	838.08	535.45	198.56	514.22	758.913	416.077
AMUC_RS00315	AMUC_RS00315	metal ABC transporter substrate-binding protein	0.827	-0.274713	0.122435	0.501373	no	down	mRNA	338.33	350.83	386.78	241.46	192.45	252.24	358.647	228.717
AMUC_RS01235	AMUC_RS01235	hypothetical protein	0.855	-0.226407	0.122593	0.501373	no	down	mRNA	2949.68	3140.81	4329.67	2682.61	2125.65	2181.16	3473.39	2329.81
sRNA0439			0.218	-2.19548	0.122652	1	no	down	sRNA	328.35	134.1	231.49	52.47	0	59.83	231.313	37.4333
sRNA0184			1.843	0.88215	0.122686	0.501373	no	up	sRNA	5212.19	4923.12	2647.15	6617.15	7568.01	4649.82	4260.82	6278.33
AMUC_RS01350	AMUC_RS01350	sel1 repeat family protein	0.831	-0.266487	0.122863	0.501373	no	down	mRNA	216.52	234.7	229.85	139.97	147.68	151.9	227.023	146.517
AMUC_RS11155	AMUC_RS11155	glycosyltransferase	0.57	-0.810661	0.123062	0.501373	no	down	mRNA	28.91	47.3	34.8	24.84	16.33	7.71	37.0033	16.2933
AMUC_RS09600	AMUC_RS09600	DUF362 domain-containing protein	1.348	0.431285	0.123377	0.501528	no	up	mRNA	79.15	104.86	111.19	113.74	114.08	83.2	98.4	103.673
AMUC_RS00995	AMUC_RS00995	hypothetical protein	2.379	1.2503	0.124005	0.502955	no	up	mRNA	15.02	18.16	1.85	17.76	21.19	24.6	11.6767	21.1833
AMUC_RS03920	typA	translational GTPase TypA	0.776	-0.366717	0.124347	0.503219	no	down	mRNA	87.81	91.03	85.92	62.85	42.52	51.98	88.2533	52.45
sRNA0433			1.996	0.99711	0.125396	1	no	up	sRNA	161.28	52.03	76.15	165.31	137.44	150.29	96.4867	151.013
AMUC_RS12510	AMUC_RS12510	hypothetical protein	11.656	3.54301	0.125482	1	no	up	mRNA	0	0	0	9.57	0	3.48	0	4.35
AMUC_RS05480	AMUC_RS05480	G-D-S-L family lipolytic protein	1.361	0.444221	0.125884	0.508238	no	up	mRNA	92.13	94.18	92.43	133.64	87.86	71.46	92.9133	97.6533
AMUC_RS07550	AMUC_RS07550	hypothetical protein	1.184	0.243277	0.126149	0.508238	no	up	mRNA	264.62	274.93	248.14	253.23	232.1	236.21	262.563	240.513
AMUC_RS09945	AMUC_RS09945	DUF1287 domain-containing protein	0.499	-1.00305	0.12689	1	no	down	mRNA	39.46	63.22	51.89	19.86	18.26	21.67	51.5233	19.93
AMUC_RS09935	AMUC_RS09935	2-dehydropantoate 2-reductase	1.577	0.657185	0.127204	0.511353	no	up	mRNA	27.7	43.9	47.89	37.69	50.58	58.9	39.83	49.0567
AMUC_RS02235	panC	pantoate--beta-alanine ligase	0.621	-0.688414	0.127703	0.512223	no	down	mRNA	55	96.15	65.28	21.15	44.61	40.27	72.1433	35.3433
AMUC_RS02065	AMUC_RS02065	hypothetical protein	2.087	1.06118	0.128171	1	no	up	mRNA	53.8	35.01	19.25	66.41	40.64	65.54	36.02	57.53
AMUC_RS00530	AMUC_RS00530	O-antigen ligase family protein	1.639	0.712739	0.128733	0.515214	no	up	mRNA	16.04	12.06	16.65	17.71	11.2	27.11	14.9167	18.6733
AMUC_RS08715	AMUC_RS08715	hypothetical protein	3.793	1.92344	0.12907	1	no	up	mRNA	8.57	4.19	6.89	4.75	0	51.87	6.55	18.8733
AMUC_RS08930	AMUC_RS08930	SGNH/GDSL hydrolase family protein	1.949	0.962976	0.129644	1	no	up	mRNA	17.39	10.66	19.2	31.24	22.12	18.29	15.75	23.8833
sRNA0402			1.835	0.875697	0.130145	0.519719	no	up	sRNA	170.42	131.53	152.09	267.16	174.29	213.01	151.347	218.153
AMUC_RS01865	AMUC_RS01865	chloramphenicol acetyltransferase	0.484	-1.04546	0.1305	1	no	down	mRNA	37.56	18.43	30.15	6.92	10.62	15.05	28.7133	10.8633
AMUC_RS02420	rpsK	30S ribosomal protein S11	1.209	0.274095	0.130823	0.520684	no	up	mRNA	474.44	483.12	510.5	521.39	454.62	407.13	489.353	461.047
AMUC_RS02255	AMUC_RS02255	ABC transporter ATP-binding protein	0.78	-0.357831	0.130961	0.520684	no	down	mRNA	276.51	245.53	226.24	132.74	159.29	163.32	249.427	151.783
AMUC_RS05435	AMUC_RS05435	DUF2589 domain-containing protein	38.229	5.2566	0.131118	1	no	up	mRNA	0	0	0	24.61	31.42	0	0	18.6767
sRNA0222			0.405	-1.30413	0.131473	1	no	down	sRNA	177.36	108.98	169.97	36.1	27.48	80.51	152.103	48.03
AMUC_RS07410	AMUC_RS07410	alpha/beta hydrolase family protein	2.004	1.003	0.131546	1	no	up	mRNA	10.43	7.32	10.76	11.53	15.16	17.88	9.50333	14.8567
AMUC_RS02130	AMUC_RS02130	polyribonucleotide nucleotidyltransferase	0.921	-0.118671	0.131623	0.522171	no	down	mRNA	1014.91	1154.62	1106.9	788.91	761.29	784.19	1092.14	778.13
AMUC_RS09530	AMUC_RS09530	hypothetical protein	0.718	-0.4774	0.132826	0.525562	no	down	mRNA	117.5	147.77	168.2	59.33	82.32	101.47	144.49	81.04
AMUC_RS09025	AMUC_RS09025	nucleotidyltransferase substrate binding protein	0.629	-0.668301	0.133057	0.525562	no	down	mRNA	178.94	132.46	218.6	95.99	73.42	90.27	176.667	86.56
sRNA0161			4.308	2.1071	0.133329	1	no	up	sRNA	593.32	561.2	522.64	640.41	2076.94	3188.99	559.053	1968.78
AMUC_RS03600	AMUC_RS03600	FtsQ-type POTRA domain-containing protein	0.73	-0.453838	0.13361	0.526597	no	down	mRNA	113.76	93.04	156.75	58.67	73.94	75.14	121.183	69.25
AMUC_RS10130	aroC	chorismate synthase	0.869	-0.203158	0.133986	0.526933	no	down	mRNA	495.45	570.27	544.96	356.46	344.44	382.97	536.893	361.29
AMUC_RS06340	AMUC_RS06340	hypothetical protein	1.22	0.286735	0.135239	0.530711	no	up	mRNA	5047.28	5601.11	7088.86	6787.74	4439.8	5715.95	5912.42	5647.83
AMUC_RS01545	rpsP	30S ribosomal protein S16	0.641	-0.640559	0.135829	0.53129	no	down	mRNA	292.48	215.49	286.03	158.03	120.69	119.84	264.667	132.853
AMUC_RS03770	AMUC_RS03770	hypothetical protein	1.329	0.410492	0.135973	0.53129	no	up	mRNA	60.07	107.1	105.29	90.82	83.07	106.2	90.82	93.3633
AMUC_RS08975	cobT	nicotinate-nucleotide--dimethylbenzimidazole phosphoribosyltransferase	2.785	1.47747	0.136802	1	no	up	mRNA	1.89	5.56	6.06	6.26	9.6	13.6	4.50333	9.82
AMUC_RS10520	AMUC_RS10520	adenosylcobalamin-dependent ribonucleoside-diphosphate reductase	1.132	0.179038	0.136949	0.533955	no	up	mRNA	170.23	180.44	187.78	146.55	156.69	168.74	179.483	157.327
AMUC_RS06930	AMUC_RS06930	ABC transporter permease	4.019	2.00669	0.137149	1	no	up	mRNA	5.29	0	4.25	8.78	22.43	0	3.18	10.4033
AMUC_RS03020	AMUC_RS03020	uracil-DNA glycosylase	0.851	-0.233224	0.137295	0.534156	no	down	mRNA	421.25	473.23	558.67	353.17	282.95	320.32	484.383	318.813
AMUC_RS09115	AMUC_RS09115	alkaline phosphatase family protein	2.9	1.53599	0.137307	1	no	up	mRNA	2.5	9.79	4.01	11.04	16.93	9.01	5.43333	12.3267
AMUC_RS07070	AMUC_RS07070	sodium:neurotransmitter symporter	0.505	-0.98591	0.137591	1	no	down	mRNA	16.33	12.84	17.47	3.61	5.54	9.13	15.5467	6.09333
AMUC_RS07670	AMUC_RS07670	copper resistance protein NlpE	3.314	1.72878	0.138122	1	no	up	mRNA	5.68	11.1	9.15	25.24	28.97	13.83	8.64333	22.68
AMUC_RS05710	AMUC_RS05710	hypothetical protein	0.656	-0.609256	0.138222	0.534629	no	down	mRNA	118.5	163.83	103.62	73.33	29.57	88.39	128.65	63.7633
AMUC_RS08750	AMUC_RS08750	tetratricopeptide repeat protein	0.844	-0.244049	0.138251	0.534629	no	down	mRNA	128.56	150.37	137.65	95.11	92.48	85.04	138.86	90.8767
AMUC_RS11485	AMUC_RS11485	hypothetical protein	7.642	2.93399	0.13862	1	no	up	mRNA	2.56	0	0	8.5	0	6.17	0.853333	4.89
AMUC_RS06435	purH	bifunctional phosphoribosylaminoimidazolecarboxamide formyltransferase/IMP cyclohydrolase	0.875	-0.192016	0.138638	0.534629	no	down	mRNA	380.63	405.93	391.25	262.19	242.64	291.41	392.603	265.413
AMUC_RS09160	hisD	histidinol dehydrogenase	1.395	0.480456	0.139328	0.534629	no	up	mRNA	67.69	52.02	44.87	53.64	74.82	51.17	54.86	59.8767
AMUC_RS05725	ahcY	adenosylhomocysteinase	0.834	-0.262724	0.139633	0.534629	no	down	mRNA	234.09	222.03	220.01	168.41	122.43	142.7	225.377	144.513
AMUC_RS03620	leuC	3-isopropylmalate dehydratase large subunit	0.897	-0.156561	0.139651	0.534629	no	down	mRNA	695.87	730.84	704.61	509.38	499.95	474.09	710.44	494.473
AMUC_RS01910	AMUC_RS01910	OsmC family protein	1.29	0.367365	0.139676	0.534629	no	up	mRNA	438.85	697.75	412.08	406.1	650.14	513.48	516.227	523.24
AMUC_RS08375	AMUC_RS08375	alpha-2-macroglobulin domain-containing protein	1.141	0.190053	0.139877	0.534629	no	up	mRNA	87.33	76.95	85.03	79.91	67.19	72.37	83.1033	73.1567
AMUC_RS06860	AMUC_RS06860	aminopeptidase	0.783	-0.352278	0.140322	0.534629	no	down	mRNA	194.8	148.14	253.52	108.59	113.06	141.14	198.82	120.93
AMUC_RS02770	atpC	ATP synthase F1 subunit epsilon	0.749	-0.417153	0.140366	0.534629	no	down	mRNA	391.04	312.99	388.99	174.86	239.93	231.16	364.34	215.317
AMUC_RS11740	AMUC_RS11740	hypothetical protein	1.622	0.697693	0.141787	0.538911	no	up	mRNA	85.09	121.29	79.07	130.97	100.16	127.83	95.15	119.653
sRNA0203			0.443	-1.17334	0.143097	1	no	down	sRNA	226.09	289.35	266.15	56.31	171.16	63.35	260.53	96.94
AMUC_RS10700	AMUC_RS10700	tyrosine-type recombinase/integrase	1.77	0.823376	0.143193	0.542814	no	up	mRNA	18.68	23.33	13.63	20.64	43.17	14.26	18.5467	26.0233
AMUC_RS08890	AMUC_RS08890	glycoside hydrolase family 2	0.547	-0.870318	0.143413	0.542814	no	down	mRNA	9.66	8.14	6.64	1.52	4.68	4.4	8.14667	3.53333
AMUC_RS11455	AMUC_RS11455	DUF3313 family protein	1.554	0.635828	0.144326	0.545133	no	up	mRNA	51.63	37.43	36.04	49.64	34.26	64.78	41.7	49.56
AMUC_RS05295	AMUC_RS05295	succinate dehydrogenase cytochrome b subunit	1.378	0.46252	0.144829	0.545893	no	up	mRNA	91.05	116.3	93.07	97.69	107.65	116.33	100.14	107.223
AMUC_RS05875	cadA	cadmium-translocating P-type ATPase	0.867	-0.206294	0.145503	0.547296	no	down	mRNA	236.65	247.15	246.39	178.25	147.82	162.17	243.397	162.747
AMUC_RS04780	lpxI	UDP-2%2C3-diacylglucosamine diphosphatase LpxI	1.281	0.357642	0.146428	0.549635	no	up	mRNA	101.66	111.25	100.31	110.48	93.23	105.99	104.407	103.233
AMUC_RS09845	AMUC_RS09845	hypothetical protein	1.227	0.294863	0.146944	0.550432	no	up	mRNA	351.75	311.39	327.19	368.84	235.58	331.18	330.11	311.867
AMUC_RS05210	galK	galactokinase	0.826	-0.275476	0.14752	0.550547	no	down	mRNA	226.27	263.98	230.26	143.11	169.55	151.48	240.17	154.713
AMUC_RS00520	mutL	DNA mismatch repair endonuclease MutL	0.855	-0.226385	0.147582	0.550547	no	down	mRNA	206.33	267.02	244.54	168.78	176.37	132.29	239.297	159.147
AMUC_RS07085	recR	recombination mediator RecR	1.528	0.611565	0.14799	0.550936	no	up	mRNA	67.17	90.01	56.82	101.8	54	93.95	71.3333	83.25
sRNA0146			1.467	0.553119	0.148884	0.553127	no	up	sRNA	728.48	725.13	571.71	753.67	954.17	672.69	675.107	793.51
AMUC_RS05115	AMUC_RS05115	peptidylprolyl isomerase	0.832	-0.265801	0.150434	0.556911	no	down	mRNA	444.8	489.22	527.45	344.94	241.28	350.25	487.157	312.157
AMUC_RS01740	fusA	elongation factor G	1.133	0.180475	0.150516	0.556911	no	up	mRNA	269.56	357.57	367.39	306.63	281.61	283.93	331.507	290.723
AMUC_RS07825	dnaJ	molecular chaperone DnaJ	0.898	-0.155185	0.151576	0.559017	no	down	mRNA	876.33	966.26	855.44	626.79	637.46	615.97	899.343	626.74
AMUC_RS12090	AMUC_RS12090	prepilin-type N-terminal cleavage/methylation domain-containing protein	0.788	-0.344335	0.151702	0.559017	no	down	mRNA	275.72	330.19	371.61	264.48	129.94	195.8	325.84	196.74
AMUC_RS06190	AMUC_RS06190	aldo/keto reductase	2.14	1.09766	0.153092	1	no	up	mRNA	6.79	13.33	8.18	3.75	14.39	28.53	9.43333	15.5567
AMUC_RS10780	AMUC_RS10780	alkyl sulfatase-like protein	1.362	0.445876	0.153356	0.563662	no	up	mRNA	45.5	47.11	47.35	40.74	58.35	50.09	46.6533	49.7267
AMUC_RS05760	AMUC_RS05760	RecQ family ATP-dependent DNA helicase	1.297	0.374853	0.153585	0.563662	no	up	mRNA	50.47	47.72	58.81	55.71	54.86	47.87	52.3333	52.8133
AMUC_RS01995	AMUC_RS01995	hypothetical protein	0.525	-0.929695	0.153816	1	no	down	mRNA	20.31	29.91	27.17	18.7	5.74	6.09	25.7967	10.1767
AMUC_RS10215	AMUC_RS10215	type I restriction-modification system subunit M	1.354	0.437471	0.15551	0.569466	no	up	mRNA	21.93	36.86	31.78	26.55	31.17	37.23	30.19	31.65
AMUC_RS10065	queC	7-cyano-7-deazaguanine synthase QueC	1.51	0.594433	0.155794	0.569466	no	up	mRNA	45.14	78.96	69.94	71.39	93	66.14	64.68	76.8433
AMUC_RS09085	AMUC_RS09085	ferritin	1.231	0.30033	0.156561	0.56993	no	up	mRNA	454.88	361.82	369.16	381.72	375.34	380.98	395.287	379.347
AMUC_RS12275	AMUC_RS12275	sodium ion-translocating decarboxylase subunit beta	0.878	-0.18825	0.156653	0.56993	no	down	mRNA	326.88	346.84	323.39	234.58	227.12	216.6	332.37	226.1
sRNA0165			10.326	3.36819	0.156808	1	no	up	sRNA	0	0	0	0	328.06	502.21	0	276.757
AMUC_RS00570	rpmG	50S ribosomal protein L33	1.368	0.45213	0.157126	0.56993	no	up	mRNA	1258.25	950.31	1517.07	1521.15	1408.96	1133.42	1241.88	1354.51
AMUC_RS11320	pth	aminoacyl-tRNA hydrolase	0.783	-0.352516	0.157179	0.56993	no	down	mRNA	330.15	316.32	288.13	149.4	204.84	218.71	311.533	190.983
AMUC_RS04100	AMUC_RS04100	hypothetical protein	1.879	0.909963	0.158763	1	no	up	mRNA	21.77	9.71	14.3	13.12	20.13	33.28	15.26	22.1767
AMUC_RS10075	AMUC_RS10075	mechanosensitive ion channel	0.77	-0.377084	0.159211	0.576149	no	down	mRNA	49.16	65.9	63.92	47.68	26.5	31.19	59.66	35.1233
sRNA0070			2.679	1.42189	0.159237	1	no	up	sRNA	0	0	0	0	0	0	0	0
AMUC_RS02165	truA	tRNA pseudouridine(38-40) synthase TruA	1.82	0.864282	0.161301	1	no	up	mRNA	14.17	13.9	30.34	20.89	32.04	31.25	19.47	28.06
AMUC_RS05175	AMUC_RS05175	4Fe-4S binding protein	0.879	-0.185302	0.161334	0.582666	no	down	mRNA	320.79	308.1	320.2	215.22	220.24	212.42	316.363	215.96
AMUC_RS03480	AMUC_RS03480	glycosyltransferase family 4 protein	0.477	-1.06646	0.161427	1	no	down	mRNA	10.16	31.57	21.74	5.61	2.87	14.22	21.1567	7.56667
sRNA0209			4.283	2.09864	0.161605	1	no	up	sRNA	345.64	326.02	298.35	2646.28	0	460.35	323.337	1035.54
AMUC_RS07855	AMUC_RS07855	FAD-binding oxidoreductase	1.251	0.323654	0.161823	0.583271	no	up	mRNA	152.91	157.95	97.3	107.73	134.05	153.25	136.053	131.677
sRNA0114			0.469	-1.09205	0.162045	1	no	down	sRNA	103.42	70.29	158.72	34.62	52.84	38.29	110.81	41.9167
AMUC_RS00900	AMUC_RS00900	phospho-sugar mutase	0.907	-0.141438	0.163812	0.58927	no	down	mRNA	615.16	616.42	579.39	420.8	401.16	447.35	603.657	423.103
AMUC_RS09165	AMUC_RS09165	Na+-dependent transporter-like protein	0.411	-1.2832	0.164264	1	no	down	mRNA	24.66	19.79	10.8	4.96	7.6	5.39	18.4167	5.98333
AMUC_RS05960	ilvD	dihydroxy-acid dehydratase	0.867	-0.205767	0.165107	0.591101	no	down	mRNA	268.61	260.62	265.34	191.18	158.01	182.12	264.857	177.103
AMUC_RS04440	AMUC_RS04440	discoidin domain-containing protein	0.879	-0.185488	0.165304	0.591101	no	down	mRNA	145.31	171.47	142.36	113.21	98.46	99.84	153.047	103.837
AMUC_RS09880	AMUC_RS09880	EamA family transporter	0.337	-1.5676	0.165559	1	no	down	mRNA	17.66	12.99	10.63	7.32	0	2.65	13.76	3.32333
AMUC_RS04830	AMUC_RS04830	hypothetical protein	0.711	-0.493089	0.165615	0.591101	no	down	mRNA	254.46	232.69	191.7	132.23	110.39	131.67	226.283	124.763
AMUC_RS07845	AMUC_RS07845	phytoene/squalene synthase family protein	0.734	-0.445676	0.165626	0.591101	no	down	mRNA	109.12	93.19	103.81	71.47	47.97	53.41	102.04	57.6167
AMUC_RS07520	groL	chaperonin GroEL	1.084	0.116031	0.166021	0.591349	no	up	mRNA	1074.59	1153.18	1214.77	996.6	890.92	997.88	1147.51	961.8
AMUC_RS02175	AMUC_RS02175	peptidoglycan DD-metalloendopeptidase family protein	0.69	-0.534425	0.166425	0.591364	no	down	mRNA	149.32	134.36	83.23	80.95	46.53	66.14	122.303	64.54
AMUC_RS04865	AMUC_RS04865	hypothetical protein	0.695	-0.525592	0.166895	0.591364	no	down	mRNA	65.2	45.73	74.74	39.44	39.47	22.35	61.89	33.7533
AMUC_RS02795	AMUC_RS02795	ATP synthase F0 subunit B	1.18	0.238501	0.167004	0.591364	no	up	mRNA	722.57	650.07	880.66	696.79	504.58	855.88	751.1	685.75
AMUC_RS07335	AMUC_RS07335	site-specific integrase	1.274	0.348858	0.167771	0.59205	no	up	mRNA	121.22	88.89	128.05	128.82	72.83	128.83	112.72	110.16
AMUC_RS03630	AMUC_RS03630	hypothetical protein	0.852	-0.230604	0.167851	0.59205	no	down	mRNA	315.54	383.61	314.88	256.5	216.18	196.17	338.01	222.95
AMUC_RS05120	AMUC_RS05120	MFS transporter	1.498	0.582716	0.168476	0.593058	no	up	mRNA	36.84	30.61	25.01	43.82	16.81	44.17	30.82	34.9333
AMUC_RS00250	priA	primosomal protein N'	1.235	0.304464	0.168997	0.593058	no	up	mRNA	58.43	76.83	71.28	71.75	66.93	59.07	68.8467	65.9167
AMUC_RS02780	atpG	ATP synthase F1 subunit gamma	0.848	-0.23832	0.16924	0.593058	no	down	mRNA	411.35	412.53	541.78	306.64	258.66	330.75	455.22	298.683
AMUC_RS00140	AMUC_RS00140	hypothetical protein	1.212	0.276988	0.169445	0.593058	no	up	mRNA	150.43	174.56	143.87	142.67	154.54	143.97	156.287	147.06
AMUC_RS07625	AMUC_RS07625	Kelch repeat-containing protein	1.362	0.445982	0.170315	0.594954	no	up	mRNA	68.46	96.81	82.43	80.13	54.63	123.38	82.5667	86.0467
AMUC_RS10905	AMUC_RS10905	PEP-CTERM sorting domain-containing protein	2.02	1.01426	0.170941	1	no	up	mRNA	16.48	18.84	8.82	30.38	13.97	23.15	14.7133	22.5
AMUC_RS09615	AMUC_RS09615	aldo/keto reductase	1.327	0.408451	0.171071	0.596445	no	up	mRNA	65.16	80.8	67.43	77.68	66.86	74.09	71.13	72.8767
AMUC_RS03215	hflX	GTPase HflX	0.831	-0.2665	0.171973	0.597806	no	down	mRNA	179.12	210.8	192.77	125.62	139.76	112.49	194.23	125.957
AMUC_RS05525	cysS	cysteine--tRNA ligase	0.787	-0.344767	0.172121	0.597806	no	down	mRNA	104.01	116.56	102.71	66.27	76.85	55.94	107.76	66.3533
AMUC_RS12015	AMUC_RS12015	N-acetylmuramoyl-L-alanine amidase	0.846	-0.241076	0.172903	0.599016	no	down	mRNA	355.48	366.89	395.47	262.06	224.59	245.92	372.613	244.19
AMUC_RS03705	mpl	UDP-N-acetylmuramate:L-alanyl-gamma-D-glutamyl-meso-diaminopimelate ligase	0.767	-0.382306	0.17313	0.599016	no	down	mRNA	97.4	83.53	108.96	65.15	37.2	67.42	96.63	56.59
AMUC_RS06280	AMUC_RS06280	lipocalin family protein	0.655	-0.610897	0.174119	0.599244	no	down	mRNA	134.64	99.81	121.36	72.35	83.12	29.63	118.603	61.7
AMUC_RS06185	AMUC_RS06185	serine/threonine protein kinase	1.361	0.444644	0.174625	0.599244	no	up	mRNA	31.16	20.17	32.92	36.07	28.33	24.55	28.0833	29.65
AMUC_RS10320	AMUC_RS10320	hypothetical protein	0.828	-0.272254	0.174931	0.599244	no	down	mRNA	185.15	232.8	225.48	148.93	112.88	148.1	214.477	136.637
AMUC_RS11425	AMUC_RS11425	transcriptional regulator	1.267	0.341043	0.175008	0.599244	no	up	mRNA	291.44	456.03	356.96	437.51	220.8	418.45	368.143	358.92
AMUC_RS11755	AMUC_RS11755	hypothetical protein	0.791	-0.339102	0.175266	0.599244	no	down	mRNA	182.72	209.43	227.33	125.25	122.22	133.22	206.493	126.897
AMUC_RS09665	AMUC_RS09665	alpha-amylase	1.154	0.206127	0.175645	0.599244	no	up	mRNA	266.57	297.63	339.14	325.46	206.98	270.09	301.113	267.51
AMUC_RS02710	bioA	adenosylmethionine--8-amino-7-oxononanoate transaminase	1.738	0.797246	0.175896	0.599244	no	up	mRNA	9.87	15.23	15.84	9.34	28.68	18.59	13.6467	18.87
sRNA0300			6.897	2.78607	0.176055	1	no	up	sRNA	0	0	335.13	0	672.41	1548.7	111.71	740.37
AMUC_RS07780	AMUC_RS07780	PEP-CTERM sorting domain-containing protein	1.541	0.623442	0.176153	0.599244	no	up	mRNA	32.63	33.9	38.51	25.45	71.59	32.27	35.0133	43.1033
AMUC_RS08135	AMUC_RS08135	DUF4391 domain-containing protein	1.499	0.584238	0.17617	0.599244	no	up	mRNA	69.01	49.79	99.25	112.65	61.65	79.01	72.6833	84.4367
AMUC_RS06950	cysD	sulfate adenylyltransferase subunit CysD	2.084	1.05929	0.176253	1	no	up	mRNA	8.8	12.94	12.36	34.03	3.73	15.86	11.3667	17.8733
AMUC_RS02815	AMUC_RS02815	peptidoglycan glycosyltransferase	1.122	0.166459	0.177034	0.601053	no	up	mRNA	244.83	244.11	240.22	195.85	210.37	227.36	243.053	211.193
AMUC_RS00625	AMUC_RS00625	efflux RND transporter permease subunit	1.759	0.814735	0.177113	1	no	up	mRNA	4.52	4.44	5.43	8.1	7.65	4.05	4.79667	6.6
AMUC_RS11035	AMUC_RS11035	bifunctional proline dehydrogenase/L-glutamate gamma-semialdehyde dehydrogenase	1.165	0.219778	0.177479	0.601437	no	up	mRNA	99.52	84.49	95.76	74.45	97.05	82.38	93.2567	84.6267
AMUC_RS02250	AMUC_RS02250	ABC transporter permease	0.712	-0.490131	0.179086	0.605753	no	down	mRNA	108.31	84.11	83.33	39.92	53.57	59.69	91.9167	51.06
sRNA0314			1.965	0.974498	0.179447	1	no	up	sRNA	1767.73	757.74	406.84	1424.69	1931.84	1265.87	977.437	1540.8
AMUC_RS06420	argB	acetylglutamate kinase	0.759	-0.39716	0.179775	0.60695	no	down	mRNA	124.91	134.81	127.01	101.26	70.6	55.04	128.91	75.6333
AMUC_RS02960	AMUC_RS02960	Rne/Rng family ribonuclease	0.895	-0.160329	0.180257	0.607445	no	down	mRNA	545.74	541.87	624.77	464.23	341.38	377.38	570.793	394.33
sRNA0235			2.864	1.51813	0.181309	1	no	up	sRNA	626.05	196.66	354.7	230.34	1438.01	1101.22	392.47	923.19
AMUC_RS09150	sucD	succinate--CoA ligase subunit alpha	0.883	-0.179848	0.18199	0.612148	no	down	mRNA	669.28	643.24	683.87	485.86	408.9	468.78	665.463	454.513
AMUC_RS11735	AMUC_RS11735	acyl-CoA thioesterase	0.801	-0.320969	0.183071	0.61393	no	down	mRNA	642.82	545.87	458.88	415.86	294.46	312.85	549.19	341.057
sRNA0287			3.172	1.66533	0.183171	1	no	up	sRNA	0	2311.21	3309.3	3895.59	8619.69	1657.24	1873.5	4724.17
AMUC_RS10900	AMUC_RS10900	efflux transporter outer membrane subunit	1.238	0.30773	0.183374	0.61393	no	up	mRNA	128.49	119.76	104.14	108.6	146.67	86.43	117.463	113.9
sRNA0316			0.546	-0.873513	0.183647	0.61393	no	down	sRNA	7754.08	4970.88	3467.89	339.95	4298.54	2885.54	5397.62	2508.01
AMUC_RS01225	AMUC_RS01225	efflux RND transporter permease subunit	0.876	-0.191455	0.183874	0.61393	no	down	mRNA	147.41	164.09	151.55	90.61	111.48	112.63	154.35	104.907
AMUC_RS08535	AMUC_RS08535	polyprenyl synthetase family protein	0.774	-0.369496	0.185134	0.617	no	down	mRNA	189.23	145.31	198.14	131.88	132.53	59.32	177.56	107.91
AMUC_RS08295	AMUC_RS08295	NADH-quinone oxidoreductase subunit A	0.783	-0.352482	0.18562	0.617235	no	down	mRNA	417.9	505.13	472.11	284.19	212.06	349.86	465.047	282.037
AMUC_RS08880	AMUC_RS08880	IS1595-like element ISAmu1 family transposase	0.628	-0.671476	0.185885	0.617235	no	down	mRNA	49.57	46.78	39.79	37.93	12.93	13.74	45.38	21.5333
sRNA0281			4.76	2.25092	0.186112	1	no	up	sRNA	988.86	187.07	0	426.94	2769.25	797.25	391.977	1331.15
sRNA0055			4.76	2.25092	0.186112	1	no	up	sRNA	988.86	187.07	0	426.94	2769.25	797.25	391.977	1331.15
sRNA0174			4.76	2.25092	0.186112	1	no	up	sRNA	988.86	187.07	0	426.94	2769.25	797.25	391.977	1331.15
AMUC_RS10460	AMUC_RS10460	PA14 domain-containing protein	0.658	-0.603685	0.188014	0.622078	no	down	mRNA	116.91	111.01	76.87	27.46	72.15	59.91	101.597	53.1733
AMUC_RS07760	argC	N-acetyl-gamma-glutamyl-phosphate reductase	0.799	-0.324044	0.188387	0.622078	no	down	mRNA	147.1	167.55	158.87	78.27	110.84	106.84	157.84	98.65
AMUC_RS03840	AMUC_RS03840	hypothetical protein	1.397	0.482563	0.188586	0.622078	no	up	mRNA	48.6	40.36	67.51	64.04	44.37	60.61	52.1567	56.34
sRNA0428			0.206	-2.28033	0.188587	1	no	down	sRNA	1112.13	1051.74	2931.65	0	972.29	0	1698.51	324.097
AMUC_RS05840	feoB	ferrous iron transport protein B	0.924	-0.113703	0.188877	0.622078	no	down	mRNA	755.94	773.43	755.92	560.87	554.31	521.52	761.763	545.567
AMUC_RS00890	ftsA	cell division protein FtsA	0.896	-0.158288	0.18906	0.622078	no	down	mRNA	733.97	664.59	637.32	474.6	462.21	477.34	678.627	471.383
AMUC_RS09470	AMUC_RS09470	aldo/keto reductase	1.128	0.174088	0.190228	0.624788	no	up	mRNA	558.79	532.74	463.97	428.22	470.89	463.09	518.5	454.067
AMUC_RS04715	mscL	large conductance mechanosensitive channel protein MscL	0.779	-0.360189	0.191032	0.626295	no	down	mRNA	359.39	469.71	405.95	315.48	187.18	239.97	411.683	247.543
AMUC_RS08620	AMUC_RS08620	DUF6056 family protein	0.408	-1.29255	0.191461	1	no	down	mRNA	27.64	11.17	5.22	10.78	2.76	0	14.6767	4.51333
AMUC_RS01930	mutS	DNA mismatch repair protein MutS	1.242	0.312431	0.191595	0.626412	no	up	mRNA	59.49	48.49	47.12	48.03	52.85	48.59	51.7	49.8233
AMUC_RS00365	AMUC_RS00365	DNA adenine methylase	2.382	1.25216	0.191889	1	no	up	mRNA	5.54	1.81	10.37	2.04	18.77	13.29	5.90667	11.3667
AMUC_RS05915	AMUC_RS05915	M42 family metallopeptidase	0.811	-0.302498	0.192313	0.626412	no	down	mRNA	193.7	159.91	178.71	110.03	92.07	130.41	177.44	110.837
AMUC_RS10825	AMUC_RS10825	efflux RND transporter periplasmic adaptor subunit	0.792	-0.336745	0.192342	0.626412	no	down	mRNA	689.65	677.01	603.52	534.69	265.84	410.78	656.727	403.77
AMUC_RS08230	AMUC_RS08230	OsmC family protein	1.105	0.144679	0.192761	0.626412	no	up	mRNA	1070.73	1311.51	1306.58	1160.57	935.93	1061.04	1229.61	1052.51
AMUC_RS00845	AMUC_RS00845	alpha-L-fucosidase	1.441	0.527168	0.192795	0.626412	no	up	mRNA	13.95	23.14	20.98	25.99	16.25	21.92	19.3567	21.3867
AMUC_RS02085	dnaE	DNA polymerase III subunit alpha	1.185	0.245177	0.193296	0.626915	no	up	mRNA	57.25	67.75	76.37	74.34	54.07	55.7	67.1233	61.37
AMUC_RS01775	AMUC_RS01775	hypothetical protein	0.783	-0.353524	0.194055	0.627179	no	down	mRNA	66.67	62.62	76.28	50.87	38.21	35.21	68.5233	41.43
AMUC_RS09080	AMUC_RS09080	MarR family transcriptional regulator	0.635	-0.654921	0.194069	0.627179	no	down	mRNA	116.81	79.41	143.01	61.99	43.14	61.69	113.077	55.6067
AMUC_RS08270	AMUC_RS08270	glycoside hydrolase	1.489	0.574357	0.194595	0.62772	no	up	mRNA	20.75	15.29	20.81	14.89	28.14	23.61	18.95	22.2133
AMUC_RS05555	AMUC_RS05555	hypothetical protein	0.721	-0.472112	0.195176	0.62772	no	down	mRNA	240.36	212.89	206.95	155.17	104.49	108.82	220.067	122.827
AMUC_RS03185	AMUC_RS03185	L%2CD-transpeptidase family protein	1.657	0.72864	0.195337	0.62772	no	up	mRNA	56.17	22.02	20.3	31.08	52.41	43.99	32.83	42.4933
AMUC_RS08110	AMUC_RS08110	MFS transporter	0.825	-0.277217	0.195727	0.62772	no	down	mRNA	168.84	145.42	149.9	108.52	100.86	87.93	154.72	99.1033
AMUC_RS12215	AMUC_RS12215	transposase	0.736	-0.441977	0.195968	0.62772	no	down	mRNA	103.45	76.62	94.01	40.99	69.5	49.24	91.36	53.2433
sRNA0188			1.738	0.797475	0.196088	1	no	up	sRNA	243.54	299.39	284.86	350.8	355.27	441.49	275.93	382.52
AMUC_RS12775	AMUC_RS12775	hypothetical protein	1.623	0.698328	0.196502	0.628321	no	up	mRNA	15.2	14.93	15.52	21.36	23.42	13.25	15.2167	19.3433
AMUC_RS11845	AMUC_RS11845	FHA domain-containing protein	0.736	-0.441996	0.196985	0.628758	no	down	mRNA	235.42	209.89	160.94	77.83	83.48	182.49	202.083	114.6
AMUC_RS02435	AMUC_RS02435	mitochondrial fission ELM1 family protein	0.801	-0.319994	0.19844	0.632287	no	down	mRNA	238.21	201.83	196.45	158.02	77.12	153.59	212.163	129.577
AMUC_RS08345	AMUC_RS08345	PEP-CTERM sorting domain-containing protein	0.829	-0.27127	0.199139	0.633402	no	down	mRNA	329.52	343.13	276.92	186.48	181.97	239.84	316.523	202.763
AMUC_RS00080	AMUC_RS00080	DEAD/DEAH box helicase	1.099	0.135604	0.200486	0.635112	no	up	mRNA	601.86	662.82	715.85	571.81	586.47	531.6	660.177	563.293
AMUC_RS02090	AMUC_RS02090	quinone-dependent dihydroorotate dehydrogenase	0.808	-0.308364	0.200573	0.635112	no	down	mRNA	165.26	146.16	169.07	100.34	83.13	115.56	160.163	99.6767
AMUC_RS03875	queA	tRNA preQ1(34) S-adenosylmethionine ribosyltransferase-isomerase QueA	0.658	-0.604614	0.200728	0.635112	no	down	mRNA	35.45	57.51	29.68	15.32	23.51	24.03	40.88	20.9533
AMUC_RS07865	AMUC_RS07865	alpha/beta hydrolase	3.059	1.61306	0.200893	1	no	up	mRNA	6.56	3.21	5.27	10.89	0	23.75	5.01333	11.5467
AMUC_RS06845	AMUC_RS06845	TatD family hydrolase	0.481	-1.05666	0.200966	1	no	down	mRNA	53.9	21.74	28.02	28.08	5.38	3.83	34.5533	12.43
AMUC_RS08160	AMUC_RS08160	Lipoate-protein ligase A-like protein	1.36	0.443317	0.201206	0.635516	no	up	mRNA	73.79	109.84	81.21	108.85	64.9	102.04	88.28	91.93
AMUC_RS07200	AMUC_RS07200	hypothetical protein	1.748	0.805655	0.201518	1	no	up	mRNA	13.27	6.52	13.84	10.26	11.25	23.86	11.21	15.1233
AMUC_RS05390	AMUC_RS05390	alpha/beta hydrolase	1.704	0.769252	0.203943	1	no	up	mRNA	16.89	13.27	14.91	29.87	17.18	12.17	15.0233	19.74
AMUC_RS02580	AMUC_RS02580	GNAT family N-acetyltransferase	1.601	0.679397	0.204187	0.641357	no	up	mRNA	52.33	46.02	80	75.51	80.02	69.95	59.45	75.16
sRNA0118			2.127	1.08894	0.204848	1	no	up	sRNA	916.83	647.99	1172.05	2020.49	395.38	2120.27	912.29	1512.05
AMUC_RS08450	AMUC_RS08450	nucleoside-diphosphate kinase	0.754	-0.406483	0.204861	0.641357	no	down	mRNA	288.7	256.41	291.43	215.57	169.44	108.44	278.847	164.483
AMUC_RS08725	hrpB	ATP-dependent helicase HrpB	1.455	0.541231	0.205095	0.641357	no	up	mRNA	22.42	12.4	10.11	17.01	16.62	16.76	14.9767	16.7967
AMUC_RS00175	AMUC_RS00175	hypothetical protein	0.849	-0.235972	0.205109	0.641357	no	down	mRNA	431.15	482.5	442.25	348.17	232.28	305.47	451.967	295.307
AMUC_RS06615	rplM	50S ribosomal protein L13	1.144	0.194712	0.205109	0.641357	no	up	mRNA	930.79	1027.74	946.56	1005.81	769.99	807.62	968.363	861.14
AMUC_RS05110	nagA	N-acetylglucosamine-6-phosphate deacetylase	1.109	0.149241	0.205205	0.641357	no	up	mRNA	599.18	684.3	625.79	589.3	535.07	516.51	636.423	546.96
AMUC_RS10765	AMUC_RS10765	beta-N-acetylhexosaminidase	1.235	0.304387	0.205531	0.641357	no	up	mRNA	79.09	99.69	97.3	97.54	91.6	75.83	92.0267	88.3233
AMUC_RS12315	AMUC_RS12315	hypothetical protein	2.627	1.39346	0.206085	1	no	up	mRNA	6.97	33.96	5.61	46.5	11.85	34.07	15.5133	30.8067
AMUC_RS10855	AMUC_RS10855	hypothetical protein	3.212	1.68363	0.206158	1	no	up	mRNA	5.49	5.38	0	3.04	13.97	9.92	3.62333	8.97667
AMUC_RS07990	AMUC_RS07990	hypothetical protein	1.655	0.726991	0.206662	0.643777	no	up	mRNA	26.76	78.52	39.46	44.51	60.59	81.09	48.2467	62.0633
AMUC_RS03540	rsmH	16S rRNA (cytosine(1402)-N(4))-methyltransferase RsmH	0.878	-0.187033	0.207395	0.644952	no	down	mRNA	319.66	348.53	323.85	239.35	236.46	201.33	330.68	225.713
AMUC_RS12690	AMUC_RS12690	hypothetical protein	3.847	1.94386	0.207417	1	no	up	mRNA	0	32	0	61.37	18.73	13.59	10.6667	31.23
AMUC_RS07305	AMUC_RS07305	hypothetical protein	0.155	-2.69022	0.207531	1	no	down	mRNA	3.12	3.06	12.53	0	0	0	6.23667	0
[truncated: 1,893 more rows]

## Sheet: MGO-BHI
Gene_id	Gene name	Gene description	FC(MGO/BHI)	Log2FC(MGO/BHI)	Pvalue	Padjust	Significant	Regulate	Type	BHI_1	BHI_2	BHI_3	MGO_1	MGO_2	MGO_3	BHI	MGO
[truncated: 2,586 more rows]
